# Supplementary material for: Marine Litter Tracking System: A Case Study with Open-Source Technology and a Citizen Science-Based Approach
Source: Sensors (Basel). 2023 Jan 13;23(2):935. doi: 10.3390/s23020935 (PMC9863889; doi:10.3390/s23020935)
Supplement: Supplementary file 1 [file sensors-23-00935-s001.zip]

Archive with 42 entries (34 files):
- GIF_FILES/
- GIF_FILES/.DS_Store
- GIF_FILES/20210416_wind_current_L1T1.gif
- GIF_FILES/20210915_wind_current_L2T2.gif
- GIF_FILES/20210915_wind_current_L3T1.gif
- GIF_FILES/20210915_wind_current_L3T2.gif
- GIF_FILES/20211216_wind_current_L2T1.gif
- GIF_FILES/20211216_wind_current_L3T1.gif
- GIF_FILES/20211216_wind_current_L4T1.gif
- GIF_FILES/20211216_wind_current_L4T3.gif
- MLT tracks/
- MLT tracks/.DS_Store
- MLT tracks/Launch 1 (16-04-2021)/
- MLT tracks/Launch 1 (16-04-2021)/16-04-2021 L1T1.gpx
- MLT tracks/Launch 2 (09-08-2021)/
- MLT tracks/Launch 2 (09-08-2021)/09-08-2021 L2T1.gpx
- MLT tracks/Launch 2 (09-08-2021)/09-08-2021 L2T2.gpx
- MLT tracks/Launch 2 (09-08-2021)/09-08-2021 L2T3.gpx
- MLT tracks/Launch 2 (09-08-2021)/~$Track 09-08-2021.xlsx
- MLT tracks/Launch 3(12-08-2021)/
- MLT tracks/Launch 3(12-08-2021)/12-08-2021 L2T1.gpx
- MLT tracks/Launch 3(12-08-2021)/12-08-2021 L2T2.gpx
- MLT tracks/Launch 3(12-08-2021)/12-08-2021 L2T3.gpx
- MLT tracks/Launch 4 (15-09-2021)/
- MLT tracks/Launch 4 (15-09-2021)/ 15-09-2021 L3T1.gpx
- MLT tracks/Launch 4 (15-09-2021)/15-09-2021 L2T2.gpx
- MLT tracks/Launch 4 (15-09-2021)/15-09-2021 L3T2.gpx
- MLT tracks/Launch 5 (16-12-2021)/
- MLT tracks/Launch 5 (16-12-2021)/16-12-2021  L4T1.gpx
- MLT tracks/Launch 5 (16-12-2021)/16-12-2021 L2T1.gpx
- MLT tracks/Launch 5 (16-12-2021)/16-12-2021 L3T1.gpx
- MLT tracks/Launch 5 (16-12-2021)/16-12-2021 L4T3.gpx
- NETCDF_FILES/
- NETCDF_FILES/20210416_wind_current_L1T1.nc
- NETCDF_FILES/20210915_wind_current_L2T2.nc
- NETCDF_FILES/20210915_wind_current_L3T1.nc
- NETCDF_FILES/20210915_wind_current_L3T2.nc
- NETCDF_FILES/20211216_wind_current_L2T1.nc
- NETCDF_FILES/20211216_wind_current_L3T1.nc
- NETCDF_FILES/20211216_wind_current_L4T1.nc
- NETCDF_FILES/20211216_wind_current_L4T3.nc
- Readme_supplementary_material.txt
