# Supplementary material for: Marine Litter Tracking System: A Case Study with Open-Source Technology and a Citizen Science-Based Approach
Source: Sensors (Basel). 2023 Jan 13;23(2):935. doi: 10.3390/s23020935 (PMC9863889; doi:10.3390/s23020935)
Supplement: Supplementary file 1 [file sensors-23-00935-s001.zip › MLT tracks/Launch 1 (16-04-2021)/16-04-2021 L1T1.gpx]

<?xml version="1.0" encoding="utf-8" standalone="yes"?>
<gpx version="1.1" creator="GPS Visualizer https://www.gpsvisualizer.com/" xmlns="http://www.topografix.com/GPX/1/1" xmlns:xsi="http://www.w3.org/2001/XMLSchema-instance" xsi:schemaLocation="http://www.topografix.com/GPX/1/1 http://www.topografix.com/GPX/1/1/gpx.xsd">
<trk>
  <name>GPS data</name>
  <trkseg>
    <trkpt lat="43.68067" lon="10.271">
      <time>2021-04-16T11:00:00Z</time>
    </trkpt>
    <trkpt lat="43.68115" lon="10.26915">
      <time>2021-04-16T11:00:00Z</time>
    </trkpt>
    <trkpt lat="43.68149" lon="10.26722">
      <time>2021-04-16T11:02:00Z</time>
    </trkpt>
    <trkpt lat="43.68187" lon="10.26564">
      <time>2021-04-16T11:03:00Z</time>
    </trkpt>
    <trkpt lat="43.68188" lon="10.26545">
      <time>2021-04-16T11:04:00Z</time>
    </trkpt>
    <trkpt lat="43.68202" lon="10.26484">
      <time>2021-04-16T11:05:00Z</time>
    </trkpt>
    <trkpt lat="43.68221" lon="10.26449">
      <time>2021-04-16T11:06:00Z</time>
    </trkpt>
    <trkpt lat="43.68234" lon="10.26411">
      <time>2021-04-16T11:06:00Z</time>
    </trkpt>
    <trkpt lat="43.68237" lon="10.26399">
      <time>2021-04-16T11:07:00Z</time>
    </trkpt>
    <trkpt lat="43.68251" lon="10.26351">
      <time>2021-04-16T11:08:00Z</time>
    </trkpt>
    <trkpt lat="43.68265" lon="10.26304">
      <time>2021-04-16T11:09:00Z</time>
    </trkpt>
    <trkpt lat="43.68274" lon="10.2627">
      <time>2021-04-16T11:09:00Z</time>
    </trkpt>
    <trkpt lat="43.68277" lon="10.26258">
      <time>2021-04-16T11:10:00Z</time>
    </trkpt>
    <trkpt lat="43.68283" lon="10.26232">
      <time>2021-04-16T11:10:00Z</time>
    </trkpt>
    <trkpt lat="43.68295" lon="10.26189">
      <time>2021-04-16T11:11:00Z</time>
    </trkpt>
    <trkpt lat="43.68309" lon="10.2614">
      <time>2021-04-16T11:12:00Z</time>
    </trkpt>
    <trkpt lat="43.68311" lon="10.2613">
      <time>2021-04-16T11:12:00Z</time>
    </trkpt>
    <trkpt lat="43.68321" lon="10.2609">
      <time>2021-04-16T11:13:00Z</time>
    </trkpt>
    <trkpt lat="43.68331" lon="10.26042">
      <time>2021-04-16T11:14:00Z</time>
    </trkpt>
    <trkpt lat="43.68342" lon="10.25994">
      <time>2021-04-16T11:15:00Z</time>
    </trkpt>
    <trkpt lat="43.68345" lon="10.25985">
      <time>2021-04-16T11:15:00Z</time>
    </trkpt>
    <trkpt lat="43.68353" lon="10.25948">
      <time>2021-04-16T11:16:00Z</time>
    </trkpt>
    <trkpt lat="43.68363" lon="10.25903">
      <time>2021-04-16T11:17:00Z</time>
    </trkpt>
    <trkpt lat="43.68374" lon="10.25859">
      <time>2021-04-16T11:18:00Z</time>
    </trkpt>
    <trkpt lat="43.68376" lon="10.25851">
      <time>2021-04-16T11:18:00Z</time>
    </trkpt>
    <trkpt lat="43.68383" lon="10.25819">
      <time>2021-04-16T11:19:00Z</time>
    </trkpt>
    <trkpt lat="43.68395" lon="10.25776">
      <time>2021-04-16T11:20:00Z</time>
    </trkpt>
    <trkpt lat="43.68405" lon="10.2573">
      <time>2021-04-16T11:21:00Z</time>
    </trkpt>
    <trkpt lat="43.68407" lon="10.25721">
      <time>2021-04-16T11:21:00Z</time>
    </trkpt>
    <trkpt lat="43.68414" lon="10.25684">
      <time>2021-04-16T11:22:00Z</time>
    </trkpt>
    <trkpt lat="43.68424" lon="10.25639">
      <time>2021-04-16T11:23:00Z</time>
    </trkpt>
    <trkpt lat="43.68434" lon="10.25595">
      <time>2021-04-16T11:24:00Z</time>
    </trkpt>
    <trkpt lat="43.68435" lon="10.25591">
      <time>2021-04-16T11:24:00Z</time>
    </trkpt>
    <trkpt lat="43.68435" lon="10.25587">
      <time>2021-04-16T11:24:00Z</time>
    </trkpt>
    <trkpt lat="43.68444" lon="10.2555">
      <time>2021-04-16T11:25:00Z</time>
    </trkpt>
    <trkpt lat="43.68455" lon="10.25507">
      <time>2021-04-16T11:26:00Z</time>
    </trkpt>
    <trkpt lat="43.68466" lon="10.25463">
      <time>2021-04-16T11:27:00Z</time>
    </trkpt>
    <trkpt lat="43.68467" lon="10.25458">
      <time>2021-04-16T11:27:00Z</time>
    </trkpt>
    <trkpt lat="43.68474" lon="10.25418">
      <time>2021-04-16T11:28:00Z</time>
    </trkpt>
    <trkpt lat="43.68481" lon="10.25378">
      <time>2021-04-16T11:29:00Z</time>
    </trkpt>
    <trkpt lat="43.68481" lon="10.25376">
      <time>2021-04-16T11:29:00Z</time>
    </trkpt>
    <trkpt lat="43.68488" lon="10.25335">
      <time>2021-04-16T11:30:00Z</time>
    </trkpt>
    <trkpt lat="43.68489" lon="10.25332">
      <time>2021-04-16T11:30:00Z</time>
    </trkpt>
    <trkpt lat="43.68496" lon="10.25294">
      <time>2021-04-16T11:31:00Z</time>
    </trkpt>
    <trkpt lat="43.68503" lon="10.25249">
      <time>2021-04-16T11:32:00Z</time>
    </trkpt>
    <trkpt lat="43.68504" lon="10.25239">
      <time>2021-04-16T11:32:00Z</time>
    </trkpt>
    <trkpt lat="43.68508" lon="10.25201">
      <time>2021-04-16T11:33:00Z</time>
    </trkpt>
    <trkpt lat="43.68515" lon="10.2515">
      <time>2021-04-16T11:34:00Z</time>
    </trkpt>
    <trkpt lat="43.68519" lon="10.25109">
      <time>2021-04-16T11:35:00Z</time>
    </trkpt>
    <trkpt lat="43.68525" lon="10.25071">
      <time>2021-04-16T11:36:00Z</time>
    </trkpt>
    <trkpt lat="43.68525" lon="10.25071">
      <time>2021-04-16T11:36:00Z</time>
    </trkpt>
    <trkpt lat="43.6853" lon="10.25041">
      <time>2021-04-16T11:37:00Z</time>
    </trkpt>
    <trkpt lat="43.68541" lon="10.24997">
      <time>2021-04-16T11:38:00Z</time>
    </trkpt>
    <trkpt lat="43.68549" lon="10.24954">
      <time>2021-04-16T11:39:00Z</time>
    </trkpt>
    <trkpt lat="43.68555" lon="10.2491">
      <time>2021-04-16T11:40:00Z</time>
    </trkpt>
    <trkpt lat="43.6856" lon="10.24873">
      <time>2021-04-16T11:41:00Z</time>
    </trkpt>
    <trkpt lat="43.68567" lon="10.24829">
      <time>2021-04-16T11:42:00Z</time>
    </trkpt>
    <trkpt lat="43.68567" lon="10.24829">
      <time>2021-04-16T11:42:00Z</time>
    </trkpt>
    <trkpt lat="43.68572" lon="10.24789">
      <time>2021-04-16T11:43:00Z</time>
    </trkpt>
    <trkpt lat="43.68578" lon="10.24748">
      <time>2021-04-16T11:44:00Z</time>
    </trkpt>
    <trkpt lat="43.68586" lon="10.24705">
      <time>2021-04-16T11:45:00Z</time>
    </trkpt>
    <trkpt lat="43.68589" lon="10.24688">
      <time>2021-04-16T11:45:00Z</time>
    </trkpt>
    <trkpt lat="43.68596" lon="10.24662">
      <time>2021-04-16T11:46:00Z</time>
    </trkpt>
    <trkpt lat="43.68608" lon="10.24625">
      <time>2021-04-16T11:47:00Z</time>
    </trkpt>
    <trkpt lat="43.68618" lon="10.24588">
      <time>2021-04-16T11:48:00Z</time>
    </trkpt>
    <trkpt lat="43.6863" lon="10.2455">
      <time>2021-04-16T11:49:00Z</time>
    </trkpt>
    <trkpt lat="43.68641" lon="10.24515">
      <time>2021-04-16T11:50:00Z</time>
    </trkpt>
    <trkpt lat="43.6865" lon="10.24482">
      <time>2021-04-16T11:51:00Z</time>
    </trkpt>
    <trkpt lat="43.68658" lon="10.24445">
      <time>2021-04-16T11:52:00Z</time>
    </trkpt>
    <trkpt lat="43.68667" lon="10.24415">
      <time>2021-04-16T11:53:00Z</time>
    </trkpt>
    <trkpt lat="43.68676" lon="10.24378">
      <time>2021-04-16T11:54:00Z</time>
    </trkpt>
    <trkpt lat="43.68683" lon="10.24345">
      <time>2021-04-16T11:55:00Z</time>
    </trkpt>
    <trkpt lat="43.68691" lon="10.24313">
      <time>2021-04-16T11:56:00Z</time>
    </trkpt>
    <trkpt lat="43.68698" lon="10.2428">
      <time>2021-04-16T11:57:00Z</time>
    </trkpt>
    <trkpt lat="43.68705" lon="10.24245">
      <time>2021-04-16T11:58:00Z</time>
    </trkpt>
    <trkpt lat="43.68713" lon="10.2421">
      <time>2021-04-16T11:59:00Z</time>
    </trkpt>
    <trkpt lat="43.6872" lon="10.2418">
      <time>2021-04-16T12:00:00Z</time>
    </trkpt>
    <trkpt lat="43.6873" lon="10.24146">
      <time>2021-04-16T12:01:00Z</time>
    </trkpt>
    <trkpt lat="43.68738" lon="10.24114">
      <time>2021-04-16T12:01:00Z</time>
    </trkpt>
    <trkpt lat="43.68745" lon="10.24082">
      <time>2021-04-16T12:02:00Z</time>
    </trkpt>
    <trkpt lat="43.68756" lon="10.24045">
      <time>2021-04-16T12:04:00Z</time>
    </trkpt>
    <trkpt lat="43.68763" lon="10.24013">
      <time>2021-04-16T12:05:00Z</time>
    </trkpt>
    <trkpt lat="43.68772" lon="10.23985">
      <time>2021-04-16T12:06:00Z</time>
    </trkpt>
    <trkpt lat="43.68781" lon="10.23956">
      <time>2021-04-16T12:07:00Z</time>
    </trkpt>
    <trkpt lat="43.68791" lon="10.23926">
      <time>2021-04-16T12:08:00Z</time>
    </trkpt>
    <trkpt lat="43.68801" lon="10.23892">
      <time>2021-04-16T12:09:00Z</time>
    </trkpt>
    <trkpt lat="43.6881" lon="10.23863">
      <time>2021-04-16T12:10:00Z</time>
    </trkpt>
    <trkpt lat="43.68818" lon="10.23836">
      <time>2021-04-16T12:11:00Z</time>
    </trkpt>
    <trkpt lat="43.68825" lon="10.23812">
      <time>2021-04-16T12:12:00Z</time>
    </trkpt>
    <trkpt lat="43.68835" lon="10.23776">
      <time>2021-04-16T12:13:00Z</time>
    </trkpt>
    <trkpt lat="43.68849" lon="10.23722">
      <time>2021-04-16T12:15:00Z</time>
    </trkpt>
    <trkpt lat="43.68858" lon="10.23689">
      <time>2021-04-16T12:16:00Z</time>
    </trkpt>
    <trkpt lat="43.6887" lon="10.23658">
      <time>2021-04-16T12:17:00Z</time>
    </trkpt>
    <trkpt lat="43.68877" lon="10.23633">
      <time>2021-04-16T12:18:00Z</time>
    </trkpt>
    <trkpt lat="43.68886" lon="10.23601">
      <time>2021-04-16T12:19:00Z</time>
    </trkpt>
    <trkpt lat="43.68894" lon="10.23573">
      <time>2021-04-16T12:20:00Z</time>
    </trkpt>
    <trkpt lat="43.68902" lon="10.23542">
      <time>2021-04-16T12:21:00Z</time>
    </trkpt>
    <trkpt lat="43.68912" lon="10.23508">
      <time>2021-04-16T12:22:00Z</time>
    </trkpt>
    <trkpt lat="43.68935" lon="10.23437">
      <time>2021-04-16T12:25:00Z</time>
    </trkpt>
    <trkpt lat="43.68946" lon="10.23407">
      <time>2021-04-16T12:26:00Z</time>
    </trkpt>
    <trkpt lat="43.68961" lon="10.23381">
      <time>2021-04-16T12:27:00Z</time>
    </trkpt>
    <trkpt lat="43.68977" lon="10.2335">
      <time>2021-04-16T12:28:00Z</time>
    </trkpt>
    <trkpt lat="43.68981" lon="10.23319">
      <time>2021-04-16T12:29:00Z</time>
    </trkpt>
    <trkpt lat="43.68985" lon="10.23289">
      <time>2021-04-16T12:30:00Z</time>
    </trkpt>
    <trkpt lat="43.6899" lon="10.23268">
      <time>2021-04-16T12:31:00Z</time>
    </trkpt>
    <trkpt lat="43.69003" lon="10.2324">
      <time>2021-04-16T12:31:00Z</time>
    </trkpt>
    <trkpt lat="43.69005" lon="10.23218">
      <time>2021-04-16T12:32:00Z</time>
    </trkpt>
    <trkpt lat="43.69032" lon="10.23108">
      <time>2021-04-16T12:36:00Z</time>
    </trkpt>
    <trkpt lat="43.69129" lon="10.22803">
      <time>2021-04-16T12:48:00Z</time>
    </trkpt>
    <trkpt lat="43.69342" lon="10.21986">
      <time>2021-04-16T13:17:00Z</time>
    </trkpt>
    <trkpt lat="43.69827" lon="10.20618">
      <time>2021-04-16T14:13:00Z</time>
    </trkpt>
    <trkpt lat="43.65171" lon="10.14196">
      <time>2021-04-16T23:47:00Z</time>
    </trkpt>
    <trkpt lat="43.65178" lon="10.14167">
      <time>2021-04-16T23:48:00Z</time>
    </trkpt>
    <trkpt lat="43.65182" lon="10.14136">
      <time>2021-04-16T23:49:00Z</time>
    </trkpt>
    <trkpt lat="43.65265" lon="10.13264">
      <time>2021-04-17T00:23:00Z</time>
    </trkpt>
    <trkpt lat="43.65265" lon="10.13264">
      <time>2021-04-17T00:24:00Z</time>
    </trkpt>
    <trkpt lat="43.86923" lon="9.79341">
      <time>2021-04-22T05:15:00Z</time>
    </trkpt>
    <trkpt lat="43.86939" lon="9.79335">
      <time>2021-04-22T05:16:00Z</time>
    </trkpt>
    <trkpt lat="43.86938" lon="9.79334">
      <time>2021-04-22T05:17:00Z</time>
    </trkpt>
    <trkpt lat="43.86942" lon="9.79333">
      <time>2021-04-22T05:18:00Z</time>
    </trkpt>
    <trkpt lat="43.86953" lon="9.79328">
      <time>2021-04-22T05:19:00Z</time>
    </trkpt>
    <trkpt lat="43.86961" lon="9.79326">
      <time>2021-04-22T05:20:00Z</time>
    </trkpt>
    <trkpt lat="43.86963" lon="9.79326">
      <time>2021-04-22T05:20:00Z</time>
    </trkpt>
    <trkpt lat="43.87017" lon="9.79346">
      <time>2021-04-22T05:21:00Z</time>
    </trkpt>
    <trkpt lat="43.87001" lon="9.79328">
      <time>2021-04-22T05:22:00Z</time>
    </trkpt>
    <trkpt lat="43.8699" lon="9.79315">
      <time>2021-04-22T05:23:00Z</time>
    </trkpt>
    <trkpt lat="43.86994" lon="9.79312">
      <time>2021-04-22T05:24:00Z</time>
    </trkpt>
    <trkpt lat="43.87052" lon="9.79296">
      <time>2021-04-22T05:30:00Z</time>
    </trkpt>
    <trkpt lat="43.87058" lon="9.7929">
      <time>2021-04-22T05:31:00Z</time>
    </trkpt>
    <trkpt lat="43.87069" lon="9.79289">
      <time>2021-04-22T05:32:00Z</time>
    </trkpt>
    <trkpt lat="43.87079" lon="9.79288">
      <time>2021-04-22T05:33:00Z</time>
    </trkpt>
    <trkpt lat="43.87086" lon="9.79286">
      <time>2021-04-22T05:34:00Z</time>
    </trkpt>
    <trkpt lat="43.87092" lon="9.7928">
      <time>2021-04-22T05:35:00Z</time>
    </trkpt>
    <trkpt lat="43.87097" lon="9.79279">
      <time>2021-04-22T05:36:00Z</time>
    </trkpt>
    <trkpt lat="43.87113" lon="9.7928">
      <time>2021-04-22T05:36:00Z</time>
    </trkpt>
    <trkpt lat="43.87119" lon="9.79275">
      <time>2021-04-22T05:37:00Z</time>
    </trkpt>
    <trkpt lat="43.87128" lon="9.79272">
      <time>2021-04-22T05:38:00Z</time>
    </trkpt>
    <trkpt lat="43.87135" lon="9.79271">
      <time>2021-04-22T05:39:00Z</time>
    </trkpt>
    <trkpt lat="43.87147" lon="9.7927">
      <time>2021-04-22T05:40:00Z</time>
    </trkpt>
    <trkpt lat="43.87155" lon="9.79271">
      <time>2021-04-22T05:41:00Z</time>
    </trkpt>
    <trkpt lat="43.87162" lon="9.79259">
      <time>2021-04-22T05:42:00Z</time>
    </trkpt>
    <trkpt lat="43.87172" lon="9.79266">
      <time>2021-04-22T05:43:00Z</time>
    </trkpt>
    <trkpt lat="43.87179" lon="9.79267">
      <time>2021-04-22T05:44:00Z</time>
    </trkpt>
    <trkpt lat="43.87187" lon="9.79268">
      <time>2021-04-22T05:45:00Z</time>
    </trkpt>
    <trkpt lat="43.87198" lon="9.7927">
      <time>2021-04-22T05:46:00Z</time>
    </trkpt>
    <trkpt lat="43.87201" lon="9.79269">
      <time>2021-04-22T05:46:00Z</time>
    </trkpt>
    <trkpt lat="43.87223" lon="9.79277">
      <time>2021-04-22T05:47:00Z</time>
    </trkpt>
    <trkpt lat="43.87216" lon="9.79272">
      <time>2021-04-22T05:48:00Z</time>
    </trkpt>
    <trkpt lat="43.87223" lon="9.79271">
      <time>2021-04-22T05:49:00Z</time>
    </trkpt>
    <trkpt lat="43.87232" lon="9.79271">
      <time>2021-04-22T05:50:00Z</time>
    </trkpt>
    <trkpt lat="43.87245" lon="9.7928">
      <time>2021-04-22T05:51:00Z</time>
    </trkpt>
    <trkpt lat="43.87244" lon="9.7928">
      <time>2021-04-22T05:51:00Z</time>
    </trkpt>
    <trkpt lat="43.87249" lon="9.79281">
      <time>2021-04-22T05:52:00Z</time>
    </trkpt>
    <trkpt lat="43.87259" lon="9.79278">
      <time>2021-04-22T05:53:00Z</time>
    </trkpt>
    <trkpt lat="43.87263" lon="9.79276">
      <time>2021-04-22T05:54:00Z</time>
    </trkpt>
    <trkpt lat="43.87663" lon="9.77854">
      <time>2021-04-22T13:54:00Z</time>
    </trkpt>
    <trkpt lat="43.87657" lon="9.77858">
      <time>2021-04-22T13:55:00Z</time>
    </trkpt>
    <trkpt lat="43.87647" lon="9.77869">
      <time>2021-04-22T13:56:00Z</time>
    </trkpt>
    <trkpt lat="43.87627" lon="9.77893">
      <time>2021-04-22T14:00:00Z</time>
    </trkpt>
    <trkpt lat="43.87626" lon="9.77894">
      <time>2021-04-22T14:00:00Z</time>
    </trkpt>
    <trkpt lat="43.87626" lon="9.77894">
      <time>2021-04-22T14:01:00Z</time>
    </trkpt>
    <trkpt lat="43.87605" lon="9.7792">
      <time>2021-04-22T14:04:00Z</time>
    </trkpt>
    <trkpt lat="43.87584" lon="9.77949">
      <time>2021-04-22T14:07:00Z</time>
    </trkpt>
    <trkpt lat="43.87571" lon="9.77969">
      <time>2021-04-22T14:10:00Z</time>
    </trkpt>
    <trkpt lat="43.87555" lon="9.77994">
      <time>2021-04-22T14:14:00Z</time>
    </trkpt>
    <trkpt lat="43.87541" lon="9.78013">
      <time>2021-04-22T14:18:00Z</time>
    </trkpt>
    <trkpt lat="43.87522" lon="9.78041">
      <time>2021-04-22T14:19:00Z</time>
    </trkpt>
    <trkpt lat="43.87521" lon="9.78042">
      <time>2021-04-22T14:19:00Z</time>
    </trkpt>
    <trkpt lat="43.87507" lon="9.78065">
      <time>2021-04-22T14:25:00Z</time>
    </trkpt>
    <trkpt lat="43.87478" lon="9.78106">
      <time>2021-04-22T14:28:00Z</time>
    </trkpt>
    <trkpt lat="43.87462" lon="9.7813">
      <time>2021-04-22T14:31:00Z</time>
    </trkpt>
    <trkpt lat="43.87449" lon="9.78156">
      <time>2021-04-22T14:34:00Z</time>
    </trkpt>
    <trkpt lat="43.87432" lon="9.78184">
      <time>2021-04-22T14:37:00Z</time>
    </trkpt>
    <trkpt lat="43.87414" lon="9.78212">
      <time>2021-04-22T14:40:00Z</time>
    </trkpt>
    <trkpt lat="43.87394" lon="9.7824">
      <time>2021-04-22T14:43:00Z</time>
    </trkpt>
    <trkpt lat="43.87378" lon="9.78262">
      <time>2021-04-22T14:46:00Z</time>
    </trkpt>
    <trkpt lat="43.87358" lon="9.7829">
      <time>2021-04-22T14:49:00Z</time>
    </trkpt>
    <trkpt lat="43.87345" lon="9.78311">
      <time>2021-04-22T14:52:00Z</time>
    </trkpt>
    <trkpt lat="43.87331" lon="9.78333">
      <time>2021-04-22T14:55:00Z</time>
    </trkpt>
    <trkpt lat="43.87314" lon="9.78359">
      <time>2021-04-22T14:58:00Z</time>
    </trkpt>
    <trkpt lat="43.87302" lon="9.7838">
      <time>2021-04-22T15:01:00Z</time>
    </trkpt>
    <trkpt lat="43.87287" lon="9.78408">
      <time>2021-04-22T15:04:00Z</time>
    </trkpt>
    <trkpt lat="43.87263" lon="9.7845">
      <time>2021-04-22T15:07:00Z</time>
    </trkpt>
    <trkpt lat="43.87243" lon="9.78488">
      <time>2021-04-22T15:09:00Z</time>
    </trkpt>
    <trkpt lat="43.87215" lon="9.78546">
      <time>2021-04-22T15:15:00Z</time>
    </trkpt>
    <trkpt lat="43.87195" lon="9.78581">
      <time>2021-04-22T15:18:00Z</time>
    </trkpt>
    <trkpt lat="43.87175" lon="9.78627">
      <time>2021-04-22T15:21:00Z</time>
    </trkpt>
    <trkpt lat="43.8716" lon="9.78658">
      <time>2021-04-22T15:24:00Z</time>
    </trkpt>
    <trkpt lat="43.87132" lon="9.78709">
      <time>2021-04-22T15:27:00Z</time>
    </trkpt>
    <trkpt lat="43.87118" lon="9.7874">
      <time>2021-04-22T15:30:00Z</time>
    </trkpt>
    <trkpt lat="43.87094" lon="9.78789">
      <time>2021-04-22T15:33:00Z</time>
    </trkpt>
    <trkpt lat="43.87075" lon="9.78826">
      <time>2021-04-22T15:35:00Z</time>
    </trkpt>
    <trkpt lat="43.87047" lon="9.78882">
      <time>2021-04-22T15:39:00Z</time>
    </trkpt>
    <trkpt lat="43.87026" lon="9.7892">
      <time>2021-04-22T15:42:00Z</time>
    </trkpt>
    <trkpt lat="43.87004" lon="9.78964">
      <time>2021-04-22T15:45:00Z</time>
    </trkpt>
    <trkpt lat="43.86586" lon="9.79603">
      <time>2021-04-22T16:42:00Z</time>
    </trkpt>
    <trkpt lat="43.86568" lon="9.7963">
      <time>2021-04-22T16:45:00Z</time>
    </trkpt>
    <trkpt lat="43.86021" lon="9.80081">
      <time>2021-04-22T17:41:00Z</time>
    </trkpt>
    <trkpt lat="43.85991" lon="9.80101">
      <time>2021-04-22T17:45:00Z</time>
    </trkpt>
    <trkpt lat="43.85907" lon="9.80157">
      <time>2021-04-22T17:53:00Z</time>
    </trkpt>
    <trkpt lat="43.85203" lon="9.8042">
      <time>2021-04-22T18:52:00Z</time>
    </trkpt>
    <trkpt lat="43.84099" lon="9.80216">
      <time>2021-04-22T21:06:00Z</time>
    </trkpt>
    <trkpt lat="43.84181" lon="9.79569">
      <time>2021-04-22T22:05:00Z</time>
    </trkpt>
    <trkpt lat="43.84181" lon="9.79569">
      <time>2021-04-22T22:09:00Z</time>
    </trkpt>
    <trkpt lat="43.71263" lon="9.23026">
      <time>2021-04-28T14:27:00Z</time>
    </trkpt>
    <trkpt lat="43.71385" lon="9.2231">
      <time>2021-04-28T15:26:00Z</time>
    </trkpt>
    <trkpt lat="43.71508" lon="9.21438">
      <time>2021-04-28T16:26:00Z</time>
    </trkpt>
    <trkpt lat="43.71589" lon="9.20567">
      <time>2021-04-28T17:26:00Z</time>
    </trkpt>
    <trkpt lat="43.71925" lon="9.19563">
      <time>2021-04-28T18:25:00Z</time>
    </trkpt>
    <trkpt lat="43.72455" lon="9.18529">
      <time>2021-04-28T19:25:00Z</time>
    </trkpt>
    <trkpt lat="43.73126" lon="9.17488">
      <time>2021-04-28T20:24:00Z</time>
    </trkpt>
    <trkpt lat="43.73934" lon="9.16816">
      <time>2021-04-28T21:24:00Z</time>
    </trkpt>
    <trkpt lat="43.74737" lon="9.16407">
      <time>2021-04-28T22:24:00Z</time>
    </trkpt>
    <trkpt lat="43.75684" lon="9.16509">
      <time>2021-04-28T23:23:00Z</time>
    </trkpt>
    <trkpt lat="43.76755" lon="9.1719">
      <time>2021-04-29T00:23:00Z</time>
    </trkpt>
    <trkpt lat="43.77833" lon="9.17985">
      <time>2021-04-29T01:23:00Z</time>
    </trkpt>
    <trkpt lat="43.79672" lon="9.19459">
      <time>2021-04-29T03:22:00Z</time>
    </trkpt>
    <trkpt lat="43.80768" lon="9.20442">
      <time>2021-04-29T04:21:00Z</time>
    </trkpt>
    <trkpt lat="43.818" lon="9.21602">
      <time>2021-04-29T05:21:00Z</time>
    </trkpt>
    <trkpt lat="43.82531" lon="9.23158">
      <time>2021-04-29T06:21:00Z</time>
    </trkpt>
    <trkpt lat="43.83137" lon="9.24508">
      <time>2021-04-29T07:20:00Z</time>
    </trkpt>
    <trkpt lat="43.83632" lon="9.25588">
      <time>2021-04-29T08:20:00Z</time>
    </trkpt>
    <trkpt lat="43.84034" lon="9.26393">
      <time>2021-04-29T09:19:00Z</time>
    </trkpt>
    <trkpt lat="43.8442" lon="9.26801">
      <time>2021-04-29T10:19:00Z</time>
    </trkpt>
    <trkpt lat="43.8489" lon="9.27007">
      <time>2021-04-29T11:19:00Z</time>
    </trkpt>
    <trkpt lat="43.85288" lon="9.27017">
      <time>2021-04-29T12:18:00Z</time>
    </trkpt>
    <trkpt lat="43.85859" lon="9.26777">
      <time>2021-04-29T13:19:00Z</time>
    </trkpt>
    <trkpt lat="44.00662" lon="9.35175">
      <time>2021-04-30T05:01:00Z</time>
    </trkpt>
    <trkpt lat="44.0114" lon="9.35208">
      <time>2021-04-30T06:19:00Z</time>
    </trkpt>
    <trkpt lat="44.0155" lon="9.35014">
      <time>2021-04-30T07:19:00Z</time>
    </trkpt>
    <trkpt lat="44.02067" lon="9.3475">
      <time>2021-04-30T08:19:00Z</time>
    </trkpt>
    <trkpt lat="44.02091" lon="9.34753">
      <time>2021-04-30T08:22:00Z</time>
    </trkpt>
    <trkpt lat="44.0211" lon="9.34751">
      <time>2021-04-30T08:24:00Z</time>
    </trkpt>
    <trkpt lat="44.02705" lon="9.34468">
      <time>2021-04-30T09:23:00Z</time>
    </trkpt>
    <trkpt lat="44.03407" lon="9.34217">
      <time>2021-04-30T10:23:00Z</time>
    </trkpt>
    <trkpt lat="44.04238" lon="9.33987">
      <time>2021-04-30T11:23:00Z</time>
    </trkpt>
    <trkpt lat="44.04809" lon="9.33822">
      <time>2021-04-30T11:59:00Z</time>
    </trkpt>
    <trkpt lat="44.04819" lon="9.33803">
      <time>2021-04-30T12:01:00Z</time>
    </trkpt>
    <trkpt lat="44.0574" lon="9.33592">
      <time>2021-04-30T12:59:00Z</time>
    </trkpt>
    <trkpt lat="44.06641" lon="9.33411">
      <time>2021-04-30T13:59:00Z</time>
    </trkpt>
    <trkpt lat="44.07558" lon="9.33351">
      <time>2021-04-30T14:59:00Z</time>
    </trkpt>
    <trkpt lat="44.08496" lon="9.33682">
      <time>2021-04-30T15:59:00Z</time>
    </trkpt>
    <trkpt lat="44.08533" lon="9.33713">
      <time>2021-04-30T16:02:00Z</time>
    </trkpt>
    <trkpt lat="44.0867" lon="9.33792">
      <time>2021-04-30T16:12:00Z</time>
    </trkpt>
    <trkpt lat="44.09317" lon="9.34294">
      <time>2021-04-30T17:11:00Z</time>
    </trkpt>
    <trkpt lat="44.09339" lon="9.3432">
      <time>2021-04-30T17:15:00Z</time>
    </trkpt>
    <trkpt lat="44.09426" lon="9.34808">
      <time>2021-04-30T18:08:00Z</time>
    </trkpt>
    <trkpt lat="44.0942" lon="9.34871">
      <time>2021-04-30T18:13:00Z</time>
    </trkpt>
    <trkpt lat="44.09327" lon="9.35221">
      <time>2021-04-30T18:47:00Z</time>
    </trkpt>
    <trkpt lat="44.09313" lon="9.35259">
      <time>2021-04-30T18:50:00Z</time>
    </trkpt>
    <trkpt lat="44.09293" lon="9.35303">
      <time>2021-04-30T18:56:00Z</time>
    </trkpt>
    <trkpt lat="44.09286" lon="9.35345">
      <time>2021-04-30T19:00:00Z</time>
    </trkpt>
    <trkpt lat="44.09269" lon="9.35369">
      <time>2021-04-30T19:03:00Z</time>
    </trkpt>
    <trkpt lat="44.09242" lon="9.35433">
      <time>2021-04-30T19:13:00Z</time>
    </trkpt>
    <trkpt lat="44.09225" lon="9.35467">
      <time>2021-04-30T19:19:00Z</time>
    </trkpt>
    <trkpt lat="44.09214" lon="9.35494">
      <time>2021-04-30T19:22:00Z</time>
    </trkpt>
    <trkpt lat="44.09197" lon="9.35521">
      <time>2021-04-30T19:28:00Z</time>
    </trkpt>
    <trkpt lat="44.09176" lon="9.35551">
      <time>2021-04-30T19:35:00Z</time>
    </trkpt>
    <trkpt lat="44.09147" lon="9.35584">
      <time>2021-04-30T19:43:00Z</time>
    </trkpt>
    <trkpt lat="44.09123" lon="9.35596">
      <time>2021-04-30T19:50:00Z</time>
    </trkpt>
    <trkpt lat="44.09096" lon="9.3561">
      <time>2021-04-30T19:56:00Z</time>
    </trkpt>
    <trkpt lat="44.09009" lon="9.35611">
      <time>2021-04-30T20:18:00Z</time>
    </trkpt>
    <trkpt lat="44.08977" lon="9.35604">
      <time>2021-04-30T20:32:00Z</time>
    </trkpt>
    <trkpt lat="44.08977" lon="9.35604">
      <time>2021-04-30T20:32:00Z</time>
    </trkpt>
    <trkpt lat="44.08962" lon="9.356">
      <time>2021-04-30T20:33:00Z</time>
    </trkpt>
    <trkpt lat="44.08962" lon="9.35599">
      <time>2021-04-30T20:33:00Z</time>
    </trkpt>
    <trkpt lat="44.08726" lon="9.35497">
      <time>2021-04-30T21:33:00Z</time>
    </trkpt>
    <trkpt lat="44.0874" lon="9.35448">
      <time>2021-04-30T21:36:00Z</time>
    </trkpt>
    <trkpt lat="44.08483" lon="9.35342">
      <time>2021-04-30T22:28:00Z</time>
    </trkpt>
    <trkpt lat="44.0859" lon="9.34781">
      <time>2021-04-30T23:28:00Z</time>
    </trkpt>
    <trkpt lat="44.08609" lon="9.3474">
      <time>2021-04-30T23:31:00Z</time>
    </trkpt>
    <trkpt lat="44.08723" lon="9.34104">
      <time>2021-01-05T00:28:00Z</time>
    </trkpt>
    <trkpt lat="44.08715" lon="9.34061">
      <time>2021-01-05T00:31:00Z</time>
    </trkpt>
    <trkpt lat="44.08758" lon="9.33289">
      <time>2021-01-05T01:28:00Z</time>
    </trkpt>
    <trkpt lat="44.08867" lon="9.32434">
      <time>2021-01-05T02:27:00Z</time>
    </trkpt>
    <trkpt lat="44.09056" lon="9.31809">
      <time>2021-01-05T03:28:00Z</time>
    </trkpt>
    <trkpt lat="44.09281" lon="9.31333">
      <time>2021-01-05T04:27:00Z</time>
    </trkpt>
    <trkpt lat="44.09339" lon="9.31274">
      <time>2021-01-05T04:30:00Z</time>
    </trkpt>
    <trkpt lat="44.09751" lon="9.30475">
      <time>2021-01-05T06:35:00Z</time>
    </trkpt>
    <trkpt lat="44.09918" lon="9.30281">
      <time>2021-01-05T07:35:00Z</time>
    </trkpt>
    <trkpt lat="44.1014" lon="9.30059">
      <time>2021-01-05T08:35:00Z</time>
    </trkpt>
    <trkpt lat="44.10204" lon="9.30054">
      <time>2021-01-05T08:56:00Z</time>
    </trkpt>
    <trkpt lat="44.10271" lon="9.29841">
      <time>2021-01-05T09:56:00Z</time>
    </trkpt>
    <trkpt lat="44.10085" lon="9.29559">
      <time>2021-01-05T10:56:00Z</time>
    </trkpt>
    <trkpt lat="44.10064" lon="9.29555">
      <time>2021-01-05T10:58:00Z</time>
    </trkpt>
    <trkpt lat="44.09807" lon="9.29223">
      <time>2021-01-05T11:55:00Z</time>
    </trkpt>
    <trkpt lat="44.09803" lon="9.29194">
      <time>2021-01-05T11:59:00Z</time>
    </trkpt>
    <trkpt lat="44.09649" lon="9.28725">
      <time>2021-01-05T12:55:00Z</time>
    </trkpt>
    <trkpt lat="44.09634" lon="9.2871">
      <time>2021-01-05T12:58:00Z</time>
    </trkpt>
    <trkpt lat="44.09629" lon="9.28654">
      <time>2021-01-05T13:04:00Z</time>
    </trkpt>
    <trkpt lat="44.09834" lon="9.28094">
      <time>2021-01-05T14:04:00Z</time>
    </trkpt>
    <trkpt lat="44.09834" lon="9.28094">
      <time>2021-01-05T14:04:00Z</time>
    </trkpt>
    <trkpt lat="44.09834" lon="9.28094">
      <time>2021-01-05T14:07:00Z</time>
    </trkpt>
    <trkpt lat="44.09702" lon="9.27436">
      <time>2021-01-05T15:04:00Z</time>
    </trkpt>
    <trkpt lat="44.09702" lon="9.26799">
      <time>2021-01-05T16:04:00Z</time>
    </trkpt>
    <trkpt lat="44.09702" lon="9.26799">
      <time>2021-01-05T16:07:00Z</time>
    </trkpt>
    <trkpt lat="44.09703" lon="9.26395">
      <time>2021-01-05T17:03:00Z</time>
    </trkpt>
    <trkpt lat="44.09705" lon="9.26227">
      <time>2021-01-05T17:17:00Z</time>
    </trkpt>
    <trkpt lat="44.09705" lon="9.26227">
      <time>2021-01-05T17:20:00Z</time>
    </trkpt>
    <trkpt lat="44.09907" lon="9.25598">
      <time>2021-01-05T18:17:00Z</time>
    </trkpt>
    <trkpt lat="44.09919" lon="9.25575">
      <time>2021-01-05T18:20:00Z</time>
    </trkpt>
    <trkpt lat="44.10441" lon="9.24772">
      <time>2021-01-05T19:17:00Z</time>
    </trkpt>
    <trkpt lat="44.1047" lon="9.2475">
      <time>2021-01-05T19:20:00Z</time>
    </trkpt>
    <trkpt lat="44.1092" lon="9.24164">
      <time>2021-01-05T20:17:00Z</time>
    </trkpt>
    <trkpt lat="44.11613" lon="9.2391">
      <time>2021-01-05T21:16:00Z</time>
    </trkpt>
    <trkpt lat="44.12341" lon="9.24147">
      <time>2021-01-05T22:16:00Z</time>
    </trkpt>
    <trkpt lat="44.1309" lon="9.24762">
      <time>2021-01-05T23:17:00Z</time>
    </trkpt>
    <trkpt lat="44.13885" lon="9.25363">
      <time>2021-02-05T00:17:00Z</time>
    </trkpt>
    <trkpt lat="44.14994" lon="9.25966">
      <time>2021-02-05T01:33:00Z</time>
    </trkpt>
    <trkpt lat="44.15029" lon="9.26042">
      <time>2021-02-05T01:36:00Z</time>
    </trkpt>
    <trkpt lat="44.16093" lon="9.26564">
      <time>2021-02-05T02:32:00Z</time>
    </trkpt>
    <trkpt lat="44.16136" lon="9.26586">
      <time>2021-02-05T02:35:00Z</time>
    </trkpt>
    <trkpt lat="44.16185" lon="9.26617">
      <time>2021-02-05T02:38:00Z</time>
    </trkpt>
    <trkpt lat="44.16235" lon="9.26649">
      <time>2021-02-05T02:41:00Z</time>
    </trkpt>
    <trkpt lat="44.16906" lon="9.27473">
      <time>2021-02-05T03:38:00Z</time>
    </trkpt>
    <trkpt lat="44.17786" lon="9.28246">
      <time>2021-02-05T04:38:00Z</time>
    </trkpt>
    <trkpt lat="44.1782" lon="9.28269">
      <time>2021-02-05T04:41:00Z</time>
    </trkpt>
    <trkpt lat="44.18496" lon="9.28642">
      <time>2021-02-05T05:38:00Z</time>
    </trkpt>
    <trkpt lat="44.19168" lon="9.28699">
      <time>2021-02-05T06:37:00Z</time>
    </trkpt>
    <trkpt lat="44.19202" lon="9.28686">
      <time>2021-02-05T06:40:00Z</time>
    </trkpt>
    <trkpt lat="44.19596" lon="9.28594">
      <time>2021-02-05T07:37:00Z</time>
    </trkpt>
    <trkpt lat="44.19596" lon="9.28594">
      <time>2021-02-05T07:40:00Z</time>
    </trkpt>
    <trkpt lat="44.19789" lon="9.28213">
      <time>2021-02-05T08:29:00Z</time>
    </trkpt>
    <trkpt lat="44.19804" lon="9.28174">
      <time>2021-02-05T08:32:00Z</time>
    </trkpt>
    <trkpt lat="44.20123" lon="9.27211">
      <time>2021-02-05T09:28:00Z</time>
    </trkpt>
    <trkpt lat="44.20147" lon="9.27153">
      <time>2021-02-05T09:31:00Z</time>
    </trkpt>
    <trkpt lat="44.20679" lon="9.25863">
      <time>2021-02-05T10:28:00Z</time>
    </trkpt>
    <trkpt lat="44.207" lon="9.25786">
      <time>2021-02-05T10:31:00Z</time>
    </trkpt>
    <trkpt lat="44.21241" lon="9.24194">
      <time>2021-02-05T11:28:00Z</time>
    </trkpt>
    <trkpt lat="44.21267" lon="9.24111">
      <time>2021-02-05T11:31:00Z</time>
    </trkpt>
    <trkpt lat="44.2198" lon="9.22404">
      <time>2021-02-05T12:27:00Z</time>
    </trkpt>
    <trkpt lat="44.22025" lon="9.22323">
      <time>2021-02-05T12:30:00Z</time>
    </trkpt>
    <trkpt lat="44.22362" lon="9.21619">
      <time>2021-02-05T12:55:00Z</time>
    </trkpt>
    <trkpt lat="44.22365" lon="9.21614">
      <time>2021-02-05T12:56:00Z</time>
    </trkpt>
    <trkpt lat="44.22405" lon="9.21533">
      <time>2021-02-05T12:59:00Z</time>
    </trkpt>
    <trkpt lat="44.23166" lon="9.198">
      <time>2021-02-05T13:55:00Z</time>
    </trkpt>
    <trkpt lat="44.23212" lon="9.19697">
      <time>2021-02-05T13:58:00Z</time>
    </trkpt>
    <trkpt lat="44.24067" lon="9.17811">
      <time>2021-02-05T14:55:00Z</time>
    </trkpt>
    <trkpt lat="44.24109" lon="9.17712">
      <time>2021-02-05T14:58:00Z</time>
    </trkpt>
    <trkpt lat="44.25034" lon="9.158">
      <time>2021-02-05T15:54:00Z</time>
    </trkpt>
    <trkpt lat="44.25078" lon="9.15697">
      <time>2021-02-05T15:57:00Z</time>
    </trkpt>
    <trkpt lat="44.25933" lon="9.1403">
      <time>2021-02-05T16:54:00Z</time>
    </trkpt>
    <trkpt lat="44.25981" lon="9.13946">
      <time>2021-02-05T16:57:00Z</time>
    </trkpt>
    <trkpt lat="44.26996" lon="9.1262">
      <time>2021-02-05T17:53:00Z</time>
    </trkpt>
    <trkpt lat="44.27053" lon="9.12557">
      <time>2021-02-05T17:56:00Z</time>
    </trkpt>
    <trkpt lat="44.28303" lon="9.11442">
      <time>2021-02-05T18:53:00Z</time>
    </trkpt>
    <trkpt lat="44.28378" lon="9.11395">
      <time>2021-02-05T18:56:00Z</time>
    </trkpt>
    <trkpt lat="44.29755" lon="9.1021">
      <time>2021-02-05T19:53:00Z</time>
    </trkpt>
    <trkpt lat="44.29823" lon="9.10126">
      <time>2021-02-05T19:56:00Z</time>
    </trkpt>
    <trkpt lat="44.30948" lon="9.08644">
      <time>2021-02-05T20:52:00Z</time>
    </trkpt>
    <trkpt lat="44.31005" lon="9.0856">
      <time>2021-02-05T20:55:00Z</time>
    </trkpt>
    <trkpt lat="44.31942" lon="9.06963">
      <time>2021-02-05T21:52:00Z</time>
    </trkpt>
    <trkpt lat="44.31989" lon="9.06874">
      <time>2021-02-05T21:55:00Z</time>
    </trkpt>
    <trkpt lat="44.3277" lon="9.0519">
      <time>2021-02-05T22:51:00Z</time>
    </trkpt>
    <trkpt lat="44.32799" lon="9.05097">
      <time>2021-02-05T22:54:00Z</time>
    </trkpt>
    <trkpt lat="44.33309" lon="9.0301">
      <time>2021-02-05T23:51:00Z</time>
    </trkpt>
    <trkpt lat="44.33348" lon="9.02885">
      <time>2021-02-05T23:54:00Z</time>
    </trkpt>
    <trkpt lat="44.33815" lon="9.00893">
      <time>2021-03-05T00:51:00Z</time>
    </trkpt>
    <trkpt lat="44.34048" lon="8.98597">
      <time>2021-03-05T01:51:00Z</time>
    </trkpt>
    <trkpt lat="44.34087" lon="8.98472">
      <time>2021-03-05T01:54:00Z</time>
    </trkpt>
    <trkpt lat="44.34322" lon="8.95904">
      <time>2021-03-05T02:51:00Z</time>
    </trkpt>
    <trkpt lat="44.34337" lon="8.95791">
      <time>2021-03-05T02:54:00Z</time>
    </trkpt>
    <trkpt lat="44.34986" lon="8.90357">
      <time>2021-03-05T04:56:00Z</time>
    </trkpt>
    <trkpt lat="44.35031" lon="8.90217">
      <time>2021-03-05T04:59:00Z</time>
    </trkpt>
    <trkpt lat="44.35501" lon="8.87673">
      <time>2021-03-05T05:56:00Z</time>
    </trkpt>
    <trkpt lat="44.35538" lon="8.87557">
      <time>2021-03-05T05:59:00Z</time>
    </trkpt>
    <trkpt lat="44.36021" lon="8.85409">
      <time>2021-03-05T06:55:00Z</time>
    </trkpt>
    <trkpt lat="44.36069" lon="8.85287">
      <time>2021-03-05T06:58:00Z</time>
    </trkpt>
    <trkpt lat="44.36448" lon="8.83577">
      <time>2021-03-05T07:59:00Z</time>
    </trkpt>
    <trkpt lat="44.36831" lon="8.82273">
      <time>2021-03-05T08:55:00Z</time>
    </trkpt>
    <trkpt lat="44.36846" lon="8.82225">
      <time>2021-03-05T08:58:00Z</time>
    </trkpt>
    <trkpt lat="44.37121" lon="8.8122">
      <time>2021-03-05T09:55:00Z</time>
    </trkpt>
    <trkpt lat="44.37089" lon="8.812">
      <time>2021-03-05T09:58:00Z</time>
    </trkpt>
    <trkpt lat="44.37425" lon="8.80581">
      <time>2021-03-05T10:55:00Z</time>
    </trkpt>
    <trkpt lat="44.37429" lon="8.80548">
      <time>2021-03-05T10:58:00Z</time>
    </trkpt>
    <trkpt lat="44.37975" lon="8.79749">
      <time>2021-03-05T11:55:00Z</time>
    </trkpt>
    <trkpt lat="44.38011" lon="8.79678">
      <time>2021-03-05T11:58:00Z</time>
    </trkpt>
    <trkpt lat="44.3841" lon="8.78402">
      <time>2021-03-05T12:47:00Z</time>
    </trkpt>
    <trkpt lat="44.38418" lon="8.78394">
      <time>2021-03-05T12:47:00Z</time>
    </trkpt>
    <trkpt lat="44.38445" lon="8.78304">
      <time>2021-03-05T12:50:00Z</time>
    </trkpt>
    <trkpt lat="44.38758" lon="8.76195">
      <time>2021-03-05T13:47:00Z</time>
    </trkpt>
    <trkpt lat="44.38766" lon="8.76092">
      <time>2021-03-05T13:49:00Z</time>
    </trkpt>
    <trkpt lat="44.39087" lon="8.74063">
      <time>2021-03-05T14:47:00Z</time>
    </trkpt>
    <trkpt lat="44.39105" lon="8.73964">
      <time>2021-03-05T14:50:00Z</time>
    </trkpt>
    <trkpt lat="44.3949" lon="8.72154">
      <time>2021-03-05T15:46:00Z</time>
    </trkpt>
    <trkpt lat="44.39501" lon="8.72085">
      <time>2021-03-05T15:49:00Z</time>
    </trkpt>
    <trkpt lat="44.39908" lon="8.70515">
      <time>2021-03-05T16:46:00Z</time>
    </trkpt>
    <trkpt lat="44.399" lon="8.70491">
      <time>2021-03-05T16:49:00Z</time>
    </trkpt>
    <trkpt lat="44.39942" lon="8.6944">
      <time>2021-03-05T17:46:00Z</time>
    </trkpt>
    <trkpt lat="44.39941" lon="8.69407">
      <time>2021-03-05T17:49:00Z</time>
    </trkpt>
    <trkpt lat="44.39913" lon="8.69304">
      <time>2021-03-05T17:58:00Z</time>
    </trkpt>
    <trkpt lat="44.39909" lon="8.69278">
      <time>2021-03-05T18:01:00Z</time>
    </trkpt>
    <trkpt lat="44.39555" lon="8.688">
      <time>2021-03-05T18:58:00Z</time>
    </trkpt>
    <trkpt lat="44.39557" lon="8.68742">
      <time>2021-03-05T19:01:00Z</time>
    </trkpt>
    <trkpt lat="44.39534" lon="8.68691">
      <time>2021-03-05T19:04:00Z</time>
    </trkpt>
    <trkpt lat="44.39227" lon="8.67872">
      <time>2021-03-05T20:01:00Z</time>
    </trkpt>
    <trkpt lat="44.39096" lon="8.67361">
      <time>2021-03-05T21:01:00Z</time>
    </trkpt>
    <trkpt lat="44.39095" lon="8.67328">
      <time>2021-03-05T21:04:00Z</time>
    </trkpt>
    <trkpt lat="44.38843" lon="8.6693">
      <time>2021-03-05T22:01:00Z</time>
    </trkpt>
    <trkpt lat="44.38809" lon="8.66949">
      <time>2021-03-05T22:04:00Z</time>
    </trkpt>
    <trkpt lat="44.38181" lon="8.66232">
      <time>2021-03-05T23:01:00Z</time>
    </trkpt>
    <trkpt lat="44.38124" lon="8.66275">
      <time>2021-03-05T23:04:00Z</time>
    </trkpt>
    <trkpt lat="44.37283" lon="8.65108">
      <time>2021-04-05T00:01:00Z</time>
    </trkpt>
    <trkpt lat="44.37257" lon="8.6508">
      <time>2021-04-05T00:03:00Z</time>
    </trkpt>
    <trkpt lat="44.36448" lon="8.63936">
      <time>2021-04-05T01:01:00Z</time>
    </trkpt>
    <trkpt lat="44.36425" lon="8.63894">
      <time>2021-04-05T01:03:00Z</time>
    </trkpt>
    <trkpt lat="44.35505" lon="8.62745">
      <time>2021-04-05T02:01:00Z</time>
    </trkpt>
    <trkpt lat="44.35464" lon="8.62705">
      <time>2021-04-05T02:03:00Z</time>
    </trkpt>
    <trkpt lat="44.34388" lon="8.61321">
      <time>2021-04-05T03:00:00Z</time>
    </trkpt>
    <trkpt lat="44.34334" lon="8.61241">
      <time>2021-04-05T03:03:00Z</time>
    </trkpt>
    <trkpt lat="44.33262" lon="8.59701">
      <time>2021-04-05T04:00:00Z</time>
    </trkpt>
    <trkpt lat="44.33192" lon="8.59654">
      <time>2021-04-05T04:03:00Z</time>
    </trkpt>
    <trkpt lat="44.31975" lon="8.58439">
      <time>2021-04-05T05:00:00Z</time>
    </trkpt>
    <trkpt lat="44.31938" lon="8.58383">
      <time>2021-04-05T05:03:00Z</time>
    </trkpt>
    <trkpt lat="44.30917" lon="8.57355">
      <time>2021-04-05T06:00:00Z</time>
    </trkpt>
    <trkpt lat="44.30866" lon="8.573">
      <time>2021-04-05T06:03:00Z</time>
    </trkpt>
    <trkpt lat="44.30058" lon="8.55887">
      <time>2021-04-05T07:00:00Z</time>
    </trkpt>
    <trkpt lat="44.30015" lon="8.55827">
      <time>2021-04-05T07:02:00Z</time>
    </trkpt>
    <trkpt lat="44.29159" lon="8.54585">
      <time>2021-04-05T07:59:00Z</time>
    </trkpt>
    <trkpt lat="44.2913" lon="8.54513">
      <time>2021-04-05T08:02:00Z</time>
    </trkpt>
    <trkpt lat="44.28445" lon="8.53324">
      <time>2021-04-05T08:59:00Z</time>
    </trkpt>
    <trkpt lat="44.28426" lon="8.5326">
      <time>2021-04-05T09:02:00Z</time>
    </trkpt>
    <trkpt lat="44.27792" lon="8.52146">
      <time>2021-04-05T09:59:00Z</time>
    </trkpt>
    <trkpt lat="44.27019" lon="8.51049">
      <time>2021-04-05T10:59:00Z</time>
    </trkpt>
    <trkpt lat="44.26989" lon="8.51017">
      <time>2021-04-05T11:01:00Z</time>
    </trkpt>
    <trkpt lat="44.26968" lon="8.50993">
      <time>2021-04-05T11:02:00Z</time>
    </trkpt>
    <trkpt lat="44.26931" lon="8.50934">
      <time>2021-04-05T11:05:00Z</time>
    </trkpt>
    <trkpt lat="44.26058" lon="8.49918">
      <time>2021-04-05T12:00:00Z</time>
    </trkpt>
    <trkpt lat="44.26021" lon="8.49847">
      <time>2021-04-05T12:03:00Z</time>
    </trkpt>
    <trkpt lat="44.25548" lon="8.49275">
      <time>2021-04-05T12:38:00Z</time>
    </trkpt>
    <trkpt lat="44.25548" lon="8.49278">
      <time>2021-04-05T12:38:00Z</time>
    </trkpt>
    <trkpt lat="44.25537" lon="8.4925">
      <time>2021-04-05T12:41:00Z</time>
    </trkpt>
    <trkpt lat="44.25108" lon="8.48464">
      <time>2021-04-05T13:38:00Z</time>
    </trkpt>
    <trkpt lat="44.25112" lon="8.48435">
      <time>2021-04-05T13:41:00Z</time>
    </trkpt>
    <trkpt lat="44.24937" lon="8.47939">
      <time>2021-04-05T14:38:00Z</time>
    </trkpt>
    <trkpt lat="44.24937" lon="8.47939">
      <time>2021-04-05T14:41:00Z</time>
    </trkpt>
    <trkpt lat="44.24799" lon="8.47692">
      <time>2021-04-05T15:38:00Z</time>
    </trkpt>
    <trkpt lat="44.24777" lon="8.47697">
      <time>2021-04-05T15:41:00Z</time>
    </trkpt>
    <trkpt lat="44.24589" lon="8.4754">
      <time>2021-04-05T16:38:00Z</time>
    </trkpt>
    <trkpt lat="44.24344" lon="8.4738">
      <time>2021-04-05T17:38:00Z</time>
    </trkpt>
    <trkpt lat="44.24344" lon="8.4738">
      <time>2021-04-05T17:41:00Z</time>
    </trkpt>
    <trkpt lat="44.24041" lon="8.47143">
      <time>2021-04-05T18:38:00Z</time>
    </trkpt>
    <trkpt lat="44.24041" lon="8.47143">
      <time>2021-04-05T18:41:00Z</time>
    </trkpt>
    <trkpt lat="44.23724" lon="8.46903">
      <time>2021-04-05T19:38:00Z</time>
    </trkpt>
    <trkpt lat="44.23724" lon="8.46903">
      <time>2021-04-05T19:40:00Z</time>
    </trkpt>
    <trkpt lat="44.23425" lon="8.46791">
      <time>2021-04-05T20:38:00Z</time>
    </trkpt>
    <trkpt lat="44.23425" lon="8.46791">
      <time>2021-04-05T20:40:00Z</time>
    </trkpt>
    <trkpt lat="44.23415" lon="8.46812">
      <time>2021-04-05T20:43:00Z</time>
    </trkpt>
    <trkpt lat="44.23244" lon="8.46965">
      <time>2021-04-05T21:41:00Z</time>
    </trkpt>
    <trkpt lat="44.23199" lon="8.46988">
      <time>2021-04-05T21:44:00Z</time>
    </trkpt>
    <trkpt lat="44.22991" lon="8.47039">
      <time>2021-04-05T22:41:00Z</time>
    </trkpt>
    <trkpt lat="44.22991" lon="8.47039">
      <time>2021-04-05T22:44:00Z</time>
    </trkpt>
    <trkpt lat="44.22847" lon="8.46784">
      <time>2021-04-05T23:41:00Z</time>
    </trkpt>
    <trkpt lat="44.2264" lon="8.46456">
      <time>2021-05-05T00:41:00Z</time>
    </trkpt>
    <trkpt lat="44.2264" lon="8.46456">
      <time>2021-05-05T00:44:00Z</time>
    </trkpt>
    <trkpt lat="44.22498" lon="8.46013">
      <time>2021-05-05T01:41:00Z</time>
    </trkpt>
    <trkpt lat="44.22491" lon="8.45985">
      <time>2021-05-05T01:44:00Z</time>
    </trkpt>
    <trkpt lat="44.2241" lon="8.45552">
      <time>2021-05-05T02:41:00Z</time>
    </trkpt>
    <trkpt lat="44.22194" lon="8.45065">
      <time>2021-05-05T03:41:00Z</time>
    </trkpt>
    <trkpt lat="44.21778" lon="8.44674">
      <time>2021-05-05T04:40:00Z</time>
    </trkpt>
    <trkpt lat="44.2176" lon="8.44656">
      <time>2021-05-05T04:43:00Z</time>
    </trkpt>
    <trkpt lat="44.21336" lon="8.44768">
      <time>2021-05-05T05:40:00Z</time>
    </trkpt>
    <trkpt lat="44.20844" lon="8.44923">
      <time>2021-05-05T06:40:00Z</time>
    </trkpt>
    <trkpt lat="44.20844" lon="8.44923">
      <time>2021-05-05T06:43:00Z</time>
    </trkpt>
    <trkpt lat="44.2025" lon="8.44855">
      <time>2021-05-05T07:40:00Z</time>
    </trkpt>
    <trkpt lat="44.20208" lon="8.44852">
      <time>2021-05-05T07:43:00Z</time>
    </trkpt>
    <trkpt lat="44.19146" lon="8.44672">
      <time>2021-05-05T08:40:00Z</time>
    </trkpt>
    <trkpt lat="44.19096" lon="8.44635">
      <time>2021-05-05T08:42:00Z</time>
    </trkpt>
    <trkpt lat="44.17988" lon="8.44059">
      <time>2021-05-05T09:39:00Z</time>
    </trkpt>
    <trkpt lat="44.16447" lon="8.43147">
      <time>2021-05-05T10:40:00Z</time>
    </trkpt>
    <trkpt lat="44.16387" lon="8.43144">
      <time>2021-05-05T10:42:00Z</time>
    </trkpt>
    <trkpt lat="44.14984" lon="8.42161">
      <time>2021-05-05T11:39:00Z</time>
    </trkpt>
    <trkpt lat="44.14903" lon="8.42113">
      <time>2021-05-05T11:42:00Z</time>
    </trkpt>
    <trkpt lat="44.1373" lon="8.41057">
      <time>2021-05-05T12:29:00Z</time>
    </trkpt>
    <trkpt lat="44.13717" lon="8.41049">
      <time>2021-05-05T12:30:00Z</time>
    </trkpt>
    <trkpt lat="44.13634" lon="8.40983">
      <time>2021-05-05T12:33:00Z</time>
    </trkpt>
    <trkpt lat="44.12523" lon="8.39541">
      <time>2021-05-05T13:29:00Z</time>
    </trkpt>
    <trkpt lat="44.11644" lon="8.37671">
      <time>2021-05-05T14:29:00Z</time>
    </trkpt>
    <trkpt lat="44.11611" lon="8.37567">
      <time>2021-05-05T14:32:00Z</time>
    </trkpt>
    <trkpt lat="44.11277" lon="8.36071">
      <time>2021-05-05T15:29:00Z</time>
    </trkpt>
    <trkpt lat="44.11214" lon="8.35997">
      <time>2021-05-05T15:32:00Z</time>
    </trkpt>
    <trkpt lat="44.10469" lon="8.34759">
      <time>2021-05-05T16:29:00Z</time>
    </trkpt>
    <trkpt lat="44.10421" lon="8.34709">
      <time>2021-05-05T16:32:00Z</time>
    </trkpt>
    <trkpt lat="44.09415" lon="8.33407">
      <time>2021-05-05T17:29:00Z</time>
    </trkpt>
    <trkpt lat="44.09383" lon="8.33349">
      <time>2021-05-05T17:32:00Z</time>
    </trkpt>
    <trkpt lat="44.08441" lon="8.31943">
      <time>2021-05-05T18:29:00Z</time>
    </trkpt>
    <trkpt lat="44.08404" lon="8.31875">
      <time>2021-05-05T18:32:00Z</time>
    </trkpt>
    <trkpt lat="44.07566" lon="8.30429">
      <time>2021-05-05T19:29:00Z</time>
    </trkpt>
    <trkpt lat="44.07523" lon="8.30366">
      <time>2021-05-05T19:32:00Z</time>
    </trkpt>
    <trkpt lat="44.06764" lon="8.28886">
      <time>2021-05-05T20:29:00Z</time>
    </trkpt>
    <trkpt lat="44.06696" lon="8.28929">
      <time>2021-05-05T20:32:00Z</time>
    </trkpt>
    <trkpt lat="44.05874" lon="8.27641">
      <time>2021-05-05T21:29:00Z</time>
    </trkpt>
    <trkpt lat="44.04672" lon="8.25016">
      <time>2021-05-05T23:33:00Z</time>
    </trkpt>
    <trkpt lat="44.04639" lon="8.24985">
      <time>2021-05-05T23:36:00Z</time>
    </trkpt>
    <trkpt lat="44.04148" lon="8.24099">
      <time>2021-06-05T00:33:00Z</time>
    </trkpt>
    <trkpt lat="44.04178" lon="8.24137">
      <time>2021-06-05T00:36:00Z</time>
    </trkpt>
    <trkpt lat="44.03608" lon="8.23556">
      <time>2021-06-05T01:33:00Z</time>
    </trkpt>
    <trkpt lat="44.03581" lon="8.23544">
      <time>2021-06-05T01:36:00Z</time>
    </trkpt>
    <trkpt lat="44.02989" lon="8.23158">
      <time>2021-06-05T02:33:00Z</time>
    </trkpt>
    <trkpt lat="44.02977" lon="8.23133">
      <time>2021-06-05T02:36:00Z</time>
    </trkpt>
    <trkpt lat="44.02625" lon="8.23069">
      <time>2021-06-05T03:33:00Z</time>
    </trkpt>
    <trkpt lat="44.02576" lon="8.23098">
      <time>2021-06-05T03:36:00Z</time>
    </trkpt>
    <trkpt lat="44.02122" lon="8.22938">
      <time>2021-06-05T04:33:00Z</time>
    </trkpt>
    <trkpt lat="44.02085" lon="8.2291">
      <time>2021-06-05T04:36:00Z</time>
    </trkpt>
    <trkpt lat="44.01577" lon="8.22775">
      <time>2021-06-05T05:33:00Z</time>
    </trkpt>
    <trkpt lat="44.01554" lon="8.22758">
      <time>2021-06-05T05:35:00Z</time>
    </trkpt>
    <trkpt lat="44.00812" lon="8.2262">
      <time>2021-06-05T06:32:00Z</time>
    </trkpt>
    <trkpt lat="44.00781" lon="8.22618">
      <time>2021-06-05T06:35:00Z</time>
    </trkpt>
    <trkpt lat="43.99873" lon="8.22483">
      <time>2021-06-05T07:32:00Z</time>
    </trkpt>
    <trkpt lat="43.99832" lon="8.22482">
      <time>2021-06-05T07:35:00Z</time>
    </trkpt>
    <trkpt lat="43.98762" lon="8.22133">
      <time>2021-06-05T08:32:00Z</time>
    </trkpt>
    <trkpt lat="43.98731" lon="8.22128">
      <time>2021-06-05T08:35:00Z</time>
    </trkpt>
    <trkpt lat="43.97791" lon="8.21989">
      <time>2021-06-05T09:32:00Z</time>
    </trkpt>
    <trkpt lat="43.97723" lon="8.21985">
      <time>2021-06-05T09:35:00Z</time>
    </trkpt>
    <trkpt lat="43.96582" lon="8.21564">
      <time>2021-06-05T10:32:00Z</time>
    </trkpt>
    <trkpt lat="43.96542" lon="8.21535">
      <time>2021-06-05T10:35:00Z</time>
    </trkpt>
    <trkpt lat="43.9577" lon="8.21108">
      <time>2021-06-05T11:32:00Z</time>
    </trkpt>
    <trkpt lat="43.9526" lon="8.20862">
      <time>2021-06-05T12:21:00Z</time>
    </trkpt>
    <trkpt lat="43.95249" lon="8.20875">
      <time>2021-06-05T12:22:00Z</time>
    </trkpt>
    <trkpt lat="43.95227" lon="8.20852">
      <time>2021-06-05T12:25:00Z</time>
    </trkpt>
    <trkpt lat="43.94637" lon="8.20414">
      <time>2021-06-05T13:21:00Z</time>
    </trkpt>
    <trkpt lat="43.94081" lon="8.19422">
      <time>2021-06-05T14:21:00Z</time>
    </trkpt>
    <trkpt lat="43.94065" lon="8.19389">
      <time>2021-06-05T14:23:00Z</time>
    </trkpt>
    <trkpt lat="43.9406" lon="8.19352">
      <time>2021-06-05T14:25:00Z</time>
    </trkpt>
    <trkpt lat="43.94043" lon="8.19316">
      <time>2021-06-05T14:26:00Z</time>
    </trkpt>
    <trkpt lat="43.94019" lon="8.19268">
      <time>2021-06-05T14:29:00Z</time>
    </trkpt>
    <trkpt lat="43.93688" lon="8.18091">
      <time>2021-06-05T15:24:00Z</time>
    </trkpt>
    <trkpt lat="43.93691" lon="8.18062">
      <time>2021-06-05T15:27:00Z</time>
    </trkpt>
    <trkpt lat="43.93165" lon="8.1696">
      <time>2021-06-05T16:24:00Z</time>
    </trkpt>
    <trkpt lat="43.93141" lon="8.16951">
      <time>2021-06-05T16:27:00Z</time>
    </trkpt>
    <trkpt lat="43.92144" lon="8.15633">
      <time>2021-06-05T17:24:00Z</time>
    </trkpt>
    <trkpt lat="43.92103" lon="8.15548">
      <time>2021-06-05T17:27:00Z</time>
    </trkpt>
    <trkpt lat="43.91883" lon="8.14816">
      <time>2021-06-05T18:24:00Z</time>
    </trkpt>
    <trkpt lat="43.91883" lon="8.14816">
      <time>2021-06-05T18:27:00Z</time>
    </trkpt>
    <trkpt lat="43.92439" lon="8.15282">
      <time>2021-06-05T19:24:00Z</time>
    </trkpt>
    <trkpt lat="43.92445" lon="8.15305">
      <time>2021-06-05T19:27:00Z</time>
    </trkpt>
    <trkpt lat="43.9306" lon="8.16088">
      <time>2021-06-05T20:24:00Z</time>
    </trkpt>
    <trkpt lat="43.93104" lon="8.16156">
      <time>2021-06-05T20:27:00Z</time>
    </trkpt>
    <trkpt lat="43.9362" lon="8.17238">
      <time>2021-06-05T21:24:00Z</time>
    </trkpt>
    <trkpt lat="43.93625" lon="8.17286">
      <time>2021-06-05T21:26:00Z</time>
    </trkpt>
    <trkpt lat="43.93743" lon="8.17958">
      <time>2021-06-05T22:24:00Z</time>
    </trkpt>
    <trkpt lat="43.93779" lon="8.17959">
      <time>2021-06-05T22:26:00Z</time>
    </trkpt>
    <trkpt lat="43.93788" lon="8.19352">
      <time>2021-06-05T23:24:00Z</time>
    </trkpt>
    <trkpt lat="43.93833" lon="8.19405">
      <time>2021-06-05T23:26:00Z</time>
    </trkpt>
    <trkpt lat="43.93764" lon="8.21375">
      <time>2021-07-05T00:23:00Z</time>
    </trkpt>
    <trkpt lat="43.93767" lon="8.21484">
      <time>2021-07-05T00:26:00Z</time>
    </trkpt>
    <trkpt lat="43.9266" lon="8.22856">
      <time>2021-07-05T01:23:00Z</time>
    </trkpt>
    <trkpt lat="43.92623" lon="8.22906">
      <time>2021-07-05T01:26:00Z</time>
    </trkpt>
    <trkpt lat="43.91422" lon="8.24874">
      <time>2021-07-05T02:23:00Z</time>
    </trkpt>
    <trkpt lat="43.91367" lon="8.24979">
      <time>2021-07-05T02:26:00Z</time>
    </trkpt>
    <trkpt lat="43.90222" lon="8.26757">
      <time>2021-07-05T03:23:00Z</time>
    </trkpt>
    <trkpt lat="43.90179" lon="8.26842">
      <time>2021-07-05T03:26:00Z</time>
    </trkpt>
    <trkpt lat="43.89026" lon="8.28301">
      <time>2021-07-05T04:23:00Z</time>
    </trkpt>
    <trkpt lat="43.87571" lon="8.29475">
      <time>2021-07-05T05:23:00Z</time>
    </trkpt>
    <trkpt lat="43.87539" lon="8.2951">
      <time>2021-07-05T05:26:00Z</time>
    </trkpt>
    <trkpt lat="43.86134" lon="8.30654">
      <time>2021-07-05T06:23:00Z</time>
    </trkpt>
    <trkpt lat="43.86074" lon="8.30743">
      <time>2021-07-05T06:26:00Z</time>
    </trkpt>
    <trkpt lat="43.84731" lon="8.31497">
      <time>2021-07-05T07:23:00Z</time>
    </trkpt>
    <trkpt lat="43.8313" lon="8.31844">
      <time>2021-07-05T08:23:00Z</time>
    </trkpt>
    <trkpt lat="43.82641" lon="8.31873">
      <time>2021-07-05T08:47:00Z</time>
    </trkpt>
    <trkpt lat="43.8257" lon="8.3188">
      <time>2021-07-05T08:50:00Z</time>
    </trkpt>
    <trkpt lat="43.81313" lon="8.3189">
      <time>2021-07-05T09:47:00Z</time>
    </trkpt>
    <trkpt lat="43.81252" lon="8.31898">
      <time>2021-07-05T09:50:00Z</time>
    </trkpt>
    <trkpt lat="43.81083" lon="8.31926">
      <time>2021-07-05T09:58:00Z</time>
    </trkpt>
    <trkpt lat="43.79955" lon="8.32011">
      <time>2021-07-05T10:58:00Z</time>
    </trkpt>
    <trkpt lat="43.78697" lon="8.31445">
      <time>2021-07-05T11:59:00Z</time>
    </trkpt>
    <trkpt lat="43.78388" lon="8.31241">
      <time>2021-07-05T12:12:00Z</time>
    </trkpt>
    <trkpt lat="43.77239" lon="8.30487">
      <time>2021-07-05T13:15:00Z</time>
    </trkpt>
    <trkpt lat="43.76172" lon="8.29529">
      <time>2021-07-05T14:26:00Z</time>
    </trkpt>
    <trkpt lat="43.76148" lon="8.29501">
      <time>2021-07-05T14:28:00Z</time>
    </trkpt>
    <trkpt lat="43.75673" lon="8.2901">
      <time>2021-07-05T15:26:00Z</time>
    </trkpt>
    <trkpt lat="43.75171" lon="8.28414">
      <time>2021-07-05T16:26:00Z</time>
    </trkpt>
    <trkpt lat="43.75023" lon="8.28183">
      <time>2021-07-05T16:44:00Z</time>
    </trkpt>
    <trkpt lat="43.7497" lon="8.2813">
      <time>2021-07-05T16:49:00Z</time>
    </trkpt>
    <trkpt lat="43.74544" lon="8.27456">
      <time>2021-07-05T17:44:00Z</time>
    </trkpt>
    <trkpt lat="43.7451" lon="8.27418">
      <time>2021-07-05T17:47:00Z</time>
    </trkpt>
    <trkpt lat="43.73702" lon="8.26548">
      <time>2021-07-05T18:43:00Z</time>
    </trkpt>
    <trkpt lat="43.72274" lon="8.25266">
      <time>2021-07-05T19:43:00Z</time>
    </trkpt>
    <trkpt lat="43.70467" lon="8.23531">
      <time>2021-07-05T20:42:00Z</time>
    </trkpt>
    <trkpt lat="43.70357" lon="8.23405">
      <time>2021-07-05T20:46:00Z</time>
    </trkpt>
    <trkpt lat="43.68774" lon="8.21641">
      <time>2021-07-05T21:42:00Z</time>
    </trkpt>
    <trkpt lat="43.68685" lon="8.21539">
      <time>2021-07-05T21:45:00Z</time>
    </trkpt>
    <trkpt lat="43.68636" lon="8.21486">
      <time>2021-07-05T21:47:00Z</time>
    </trkpt>
    <trkpt lat="43.68594" lon="8.21437">
      <time>2021-07-05T21:48:00Z</time>
    </trkpt>
    <trkpt lat="43.68509" lon="8.21341">
      <time>2021-07-05T21:51:00Z</time>
    </trkpt>
    <trkpt lat="43.67144" lon="8.19654">
      <time>2021-07-05T22:47:00Z</time>
    </trkpt>
    <trkpt lat="43.65739" lon="8.1788">
      <time>2021-07-05T23:47:00Z</time>
    </trkpt>
    <trkpt lat="43.64365" lon="8.16298">
      <time>2021-08-05T00:46:00Z</time>
    </trkpt>
    <trkpt lat="43.64284" lon="8.16223">
      <time>2021-08-05T00:49:00Z</time>
    </trkpt>
    <trkpt lat="43.48518" lon="7.88796">
      <time>2021-09-05T01:23:00Z</time>
    </trkpt>
    <trkpt lat="43.47714" lon="7.88714">
      <time>2021-09-05T02:23:00Z</time>
    </trkpt>
    <trkpt lat="43.46824" lon="7.88232">
      <time>2021-09-05T03:23:00Z</time>
    </trkpt>
    <trkpt lat="43.45954" lon="7.87299">
      <time>2021-09-05T04:23:00Z</time>
    </trkpt>
    <trkpt lat="43.45091" lon="7.8609">
      <time>2021-09-05T05:23:00Z</time>
    </trkpt>
    <trkpt lat="43.44161" lon="7.84595">
      <time>2021-09-05T06:23:00Z</time>
    </trkpt>
    <trkpt lat="43.43481" lon="7.82889">
      <time>2021-09-05T07:24:00Z</time>
    </trkpt>
    <trkpt lat="43.42771" lon="7.80996">
      <time>2021-09-05T08:27:00Z</time>
    </trkpt>
    <trkpt lat="43.41773" lon="7.7416">
      <time>2021-09-05T11:40:00Z</time>
    </trkpt>
    <trkpt lat="43.41697" lon="7.73769">
      <time>2021-09-05T11:55:00Z</time>
    </trkpt>
    <trkpt lat="43.41771" lon="7.69812">
      <time>2021-09-05T14:00:00Z</time>
    </trkpt>
    <trkpt lat="43.41733" lon="7.67708">
      <time>2021-09-05T14:59:00Z</time>
    </trkpt>
    <trkpt lat="43.41794" lon="7.65879">
      <time>2021-09-05T15:59:00Z</time>
    </trkpt>
    <trkpt lat="43.41811" lon="7.64252">
      <time>2021-09-05T16:59:00Z</time>
    </trkpt>
    <trkpt lat="43.41674" lon="7.62815">
      <time>2021-09-05T17:59:00Z</time>
    </trkpt>
    <trkpt lat="43.41111" lon="7.61245">
      <time>2021-09-05T19:00:00Z</time>
    </trkpt>
    <trkpt lat="43.40494" lon="7.59587">
      <time>2021-09-05T20:00:00Z</time>
    </trkpt>
    <trkpt lat="43.39659" lon="7.57534">
      <time>2021-09-05T20:59:00Z</time>
    </trkpt>
    <trkpt lat="43.38725" lon="7.55475">
      <time>2021-09-05T22:00:00Z</time>
    </trkpt>
    <trkpt lat="43.37642" lon="7.53152">
      <time>2021-09-05T22:59:00Z</time>
    </trkpt>
    <trkpt lat="43.36542" lon="7.50907">
      <time>2021-09-05T23:59:00Z</time>
    </trkpt>
    <trkpt lat="43.35378" lon="7.48412">
      <time>2021-10-05T00:59:00Z</time>
    </trkpt>
    <trkpt lat="43.34453" lon="7.46137">
      <time>2021-10-05T01:59:00Z</time>
    </trkpt>
    <trkpt lat="43.33844" lon="7.43476">
      <time>2021-10-05T02:58:00Z</time>
    </trkpt>
    <trkpt lat="43.30586" lon="7.25911">
      <time>2021-10-05T10:17:00Z</time>
    </trkpt>
    <trkpt lat="43.28887" lon="7.04946">
      <time>2021-10-05T17:13:00Z</time>
    </trkpt>
    <trkpt lat="43.28896" lon="7.04764">
      <time>2021-10-05T17:16:00Z</time>
    </trkpt>
    <trkpt lat="43.29115" lon="7.01904">
      <time>2021-10-05T18:13:00Z</time>
    </trkpt>
    <trkpt lat="43.29352" lon="6.99593">
      <time>2021-10-05T19:13:00Z</time>
    </trkpt>
    <trkpt lat="43.29513" lon="6.97759">
      <time>2021-10-05T20:14:00Z</time>
    </trkpt>
    <trkpt lat="43.25149" lon="6.81701">
      <time>2021-11-05T13:47:00Z</time>
    </trkpt>
    <trkpt lat="43.25204" lon="6.81651">
      <time>2021-11-05T14:47:00Z</time>
    </trkpt>
    <trkpt lat="43.24232" lon="6.82229">
      <time>2021-11-05T16:53:00Z</time>
    </trkpt>
    <trkpt lat="43.23694" lon="6.82858">
      <time>2021-11-05T17:53:00Z</time>
    </trkpt>
    <trkpt lat="43.21289" lon="6.84491">
      <time>2021-11-05T20:58:00Z</time>
    </trkpt>
    <trkpt lat="43.21288" lon="6.84493">
      <time>2021-11-05T20:58:00Z</time>
    </trkpt>
    <trkpt lat="43.21258" lon="6.84524">
      <time>2021-11-05T21:01:00Z</time>
    </trkpt>
    <trkpt lat="43.20456" lon="6.85162">
      <time>2021-11-05T21:57:00Z</time>
    </trkpt>
    <trkpt lat="43.20406" lon="6.8519">
      <time>2021-11-05T22:00:00Z</time>
    </trkpt>
    <trkpt lat="43.19493" lon="6.85672">
      <time>2021-11-05T22:57:00Z</time>
    </trkpt>
    <trkpt lat="43.19434" lon="6.85693">
      <time>2021-11-05T23:00:00Z</time>
    </trkpt>
    <trkpt lat="43.18243" lon="6.86348">
      <time>2021-11-05T23:57:00Z</time>
    </trkpt>
    <trkpt lat="43.16914" lon="6.86643">
      <time>2021-12-05T00:57:00Z</time>
    </trkpt>
    <trkpt lat="43.14034" lon="6.86863">
      <time>2021-12-05T03:02:00Z</time>
    </trkpt>
    <trkpt lat="43.13981" lon="6.8688">
      <time>2021-12-05T03:04:00Z</time>
    </trkpt>
    <trkpt lat="43.12636" lon="6.86813">
      <time>2021-12-05T04:02:00Z</time>
    </trkpt>
    <trkpt lat="43.11244" lon="6.86884">
      <time>2021-12-05T05:01:00Z</time>
    </trkpt>
    <trkpt lat="43.09824" lon="6.8717">
      <time>2021-12-05T06:01:00Z</time>
    </trkpt>
    <trkpt lat="43.08299" lon="6.87594">
      <time>2021-12-05T07:01:00Z</time>
    </trkpt>
    <trkpt lat="43.07225" lon="6.87908">
      <time>2021-12-05T08:02:00Z</time>
    </trkpt>
    <trkpt lat="43.05586" lon="6.88692">
      <time>2021-12-05T10:10:00Z</time>
    </trkpt>
    <trkpt lat="43.0512" lon="6.89804">
      <time>2021-12-05T11:10:00Z</time>
    </trkpt>
    <trkpt lat="43.05045" lon="6.90217">
      <time>2021-12-05T11:28:00Z</time>
    </trkpt>
    <trkpt lat="43.04964" lon="6.91894">
      <time>2021-12-05T12:28:00Z</time>
    </trkpt>
    <trkpt lat="43.05023" lon="6.93559">
      <time>2021-12-05T13:29:00Z</time>
    </trkpt>
    <trkpt lat="43.0485" lon="6.95461">
      <time>2021-12-05T14:30:00Z</time>
    </trkpt>
    <trkpt lat="43.0484" lon="6.95542">
      <time>2021-12-05T14:33:00Z</time>
    </trkpt>
    <trkpt lat="43.04802" lon="6.96076">
      <time>2021-12-05T14:49:00Z</time>
    </trkpt>
    <trkpt lat="43.04791" lon="6.96184">
      <time>2021-12-05T14:52:00Z</time>
    </trkpt>
    <trkpt lat="43.75025" lon="9.30311">
      <time>2021-05-21T08:09:00Z</time>
    </trkpt>
    <trkpt lat="43.75424" lon="9.30253">
      <time>2021-05-21T09:09:00Z</time>
    </trkpt>
    <trkpt lat="43.75767" lon="9.30106">
      <time>2021-05-21T10:09:00Z</time>
    </trkpt>
    <trkpt lat="43.76065" lon="9.30008">
      <time>2021-05-21T11:10:00Z</time>
    </trkpt>
    <trkpt lat="43.76159" lon="9.29965">
      <time>2021-05-21T11:15:00Z</time>
    </trkpt>
    <trkpt lat="43.99101" lon="9.18621">
      <time>2021-05-22T23:47:00Z</time>
    </trkpt>
    <trkpt lat="43.99437" lon="9.18631">
      <time>2021-05-23T00:46:00Z</time>
    </trkpt>
    <trkpt lat="43.99757" lon="9.18703">
      <time>2021-05-23T01:46:00Z</time>
    </trkpt>
    <trkpt lat="44.00125" lon="9.18813">
      <time>2021-05-23T02:45:00Z</time>
    </trkpt>
    <trkpt lat="44.00433" lon="9.18865">
      <time>2021-05-23T03:45:00Z</time>
    </trkpt>
    <trkpt lat="44.0082" lon="9.18835">
      <time>2021-05-23T04:45:00Z</time>
    </trkpt>
    <trkpt lat="44.01294" lon="9.18637">
      <time>2021-05-23T05:44:00Z</time>
    </trkpt>
    <trkpt lat="44.0184" lon="9.18338">
      <time>2021-05-23T06:44:00Z</time>
    </trkpt>
    <trkpt lat="44.02387" lon="9.18115">
      <time>2021-05-23T07:44:00Z</time>
    </trkpt>
    <trkpt lat="44.02388" lon="9.18113">
      <time>2021-05-23T07:44:00Z</time>
    </trkpt>
    <trkpt lat="44.02412" lon="9.18101">
      <time>2021-05-23T07:47:00Z</time>
    </trkpt>
    <trkpt lat="44.02995" lon="9.17726">
      <time>2021-05-23T08:43:00Z</time>
    </trkpt>
    <trkpt lat="44.03664" lon="9.17189">
      <time>2021-05-23T09:43:00Z</time>
    </trkpt>
    <trkpt lat="44.04417" lon="9.16718">
      <time>2021-05-23T10:43:00Z</time>
    </trkpt>
    <trkpt lat="44.04445" lon="9.16707">
      <time>2021-05-23T10:46:00Z</time>
    </trkpt>
    <trkpt lat="44.05183" lon="9.16344">
      <time>2021-05-23T11:42:00Z</time>
    </trkpt>
    <trkpt lat="44.05217" lon="9.16319">
      <time>2021-05-23T11:45:00Z</time>
    </trkpt>
    <trkpt lat="44.05934" lon="9.15777">
      <time>2021-05-23T12:42:00Z</time>
    </trkpt>
    <trkpt lat="44.06818" lon="9.15141">
      <time>2021-05-23T13:42:00Z</time>
    </trkpt>
    <trkpt lat="44.06865" lon="9.15112">
      <time>2021-05-23T13:45:00Z</time>
    </trkpt>
    <trkpt lat="44.07831" lon="9.14618">
      <time>2021-05-23T14:41:00Z</time>
    </trkpt>
    <trkpt lat="44.0789" lon="9.14603">
      <time>2021-05-23T14:44:00Z</time>
    </trkpt>
    <trkpt lat="44.0902" lon="9.14354">
      <time>2021-05-23T15:41:00Z</time>
    </trkpt>
    <trkpt lat="44.09078" lon="9.14358">
      <time>2021-05-23T15:44:00Z</time>
    </trkpt>
    <trkpt lat="44.09741" lon="9.14368">
      <time>2021-05-23T16:17:00Z</time>
    </trkpt>
    <trkpt lat="44.09742" lon="9.14369">
      <time>2021-05-23T16:17:00Z</time>
    </trkpt>
    <trkpt lat="44.09791" lon="9.14376">
      <time>2021-05-23T16:20:00Z</time>
    </trkpt>
    <trkpt lat="44.10798" lon="9.14543">
      <time>2021-05-23T17:16:00Z</time>
    </trkpt>
    <trkpt lat="44.10848" lon="9.14549">
      <time>2021-05-23T17:19:00Z</time>
    </trkpt>
    <trkpt lat="44.11703" lon="9.14979">
      <time>2021-05-23T18:16:00Z</time>
    </trkpt>
    <trkpt lat="44.11747" lon="9.14995">
      <time>2021-05-23T18:19:00Z</time>
    </trkpt>
    <trkpt lat="44.12305" lon="9.154">
      <time>2021-05-23T19:15:00Z</time>
    </trkpt>
    <trkpt lat="44.12694" lon="9.15739">
      <time>2021-05-23T20:15:00Z</time>
    </trkpt>
    <trkpt lat="44.12716" lon="9.15754">
      <time>2021-05-23T20:18:00Z</time>
    </trkpt>
    <trkpt lat="44.13099" lon="9.16017">
      <time>2021-05-23T21:15:00Z</time>
    </trkpt>
    <trkpt lat="44.13099" lon="9.16017">
      <time>2021-05-23T21:18:00Z</time>
    </trkpt>
    <trkpt lat="44.13276" lon="9.16005">
      <time>2021-05-23T22:14:00Z</time>
    </trkpt>
    <trkpt lat="44.13276" lon="9.16005">
      <time>2021-05-23T22:18:00Z</time>
    </trkpt>
    <trkpt lat="44.13317" lon="9.15702">
      <time>2021-05-23T23:14:00Z</time>
    </trkpt>
    <trkpt lat="44.13317" lon="9.15702">
      <time>2021-05-23T23:17:00Z</time>
    </trkpt>
    <trkpt lat="44.13545" lon="9.15302">
      <time>2021-05-24T00:14:00Z</time>
    </trkpt>
    <trkpt lat="44.13557" lon="9.15278">
      <time>2021-05-24T00:16:00Z</time>
    </trkpt>
    <trkpt lat="44.13616" lon="9.14674">
      <time>2021-05-24T01:13:00Z</time>
    </trkpt>
    <trkpt lat="44.13616" lon="9.14674">
      <time>2021-05-24T01:16:00Z</time>
    </trkpt>
    <trkpt lat="44.13633" lon="9.14181">
      <time>2021-05-24T02:13:00Z</time>
    </trkpt>
    <trkpt lat="44.13633" lon="9.14181">
      <time>2021-05-24T02:16:00Z</time>
    </trkpt>
    <trkpt lat="44.13666" lon="9.13706">
      <time>2021-05-24T03:12:00Z</time>
    </trkpt>
    <trkpt lat="44.13666" lon="9.13706">
      <time>2021-05-24T03:15:00Z</time>
    </trkpt>
    <trkpt lat="44.1373" lon="9.13564">
      <time>2021-05-24T04:12:00Z</time>
    </trkpt>
    <trkpt lat="44.1373" lon="9.13564">
      <time>2021-05-24T04:15:00Z</time>
    </trkpt>
    <trkpt lat="44.13694" lon="9.13636">
      <time>2021-05-24T05:12:00Z</time>
    </trkpt>
    <trkpt lat="44.13537" lon="9.13576">
      <time>2021-05-24T06:11:00Z</time>
    </trkpt>
    <trkpt lat="44.13537" lon="9.13576">
      <time>2021-05-24T06:11:00Z</time>
    </trkpt>
    <trkpt lat="44.13463" lon="9.13467">
      <time>2021-05-24T07:11:00Z</time>
    </trkpt>
    <trkpt lat="44.13255" lon="9.13094">
      <time>2021-05-24T08:11:00Z</time>
    </trkpt>
    <trkpt lat="44.13255" lon="9.13094">
      <time>2021-05-24T08:14:00Z</time>
    </trkpt>
    <trkpt lat="44.13103" lon="9.13474">
      <time>2021-05-24T09:10:00Z</time>
    </trkpt>
    <trkpt lat="44.13094" lon="9.13513">
      <time>2021-05-24T09:13:00Z</time>
    </trkpt>
    <trkpt lat="44.12754" lon="9.1428">
      <time>2021-05-24T10:11:00Z</time>
    </trkpt>
    <trkpt lat="44.12452" lon="9.1469">
      <time>2021-05-24T11:11:00Z</time>
    </trkpt>
    <trkpt lat="44.12089" lon="9.14725">
      <time>2021-05-24T12:14:00Z</time>
    </trkpt>
    <trkpt lat="44.07901" lon="9.1753">
      <time>2021-05-24T19:45:00Z</time>
    </trkpt>
    <trkpt lat="44.07887" lon="9.17547">
      <time>2021-05-24T19:48:00Z</time>
    </trkpt>
    <trkpt lat="44.07801" lon="9.18238">
      <time>2021-05-24T20:45:00Z</time>
    </trkpt>
    <trkpt lat="44.07808" lon="9.18268">
      <time>2021-05-24T20:48:00Z</time>
    </trkpt>
    <trkpt lat="44.08068" lon="9.18823">
      <time>2021-05-24T21:44:00Z</time>
    </trkpt>
    <trkpt lat="44.08083" lon="9.18835">
      <time>2021-05-24T21:47:00Z</time>
    </trkpt>
    <trkpt lat="44.08589" lon="9.19083">
      <time>2021-05-24T22:44:00Z</time>
    </trkpt>
    <trkpt lat="44.08625" lon="9.19062">
      <time>2021-05-24T22:47:00Z</time>
    </trkpt>
    <trkpt lat="44.0931" lon="9.18981">
      <time>2021-05-24T23:44:00Z</time>
    </trkpt>
    <trkpt lat="44.09355" lon="9.18973">
      <time>2021-05-24T23:47:00Z</time>
    </trkpt>
    <trkpt lat="44.10246" lon="9.18664">
      <time>2021-05-25T00:43:00Z</time>
    </trkpt>
    <trkpt lat="44.10294" lon="9.18641">
      <time>2021-05-25T00:46:00Z</time>
    </trkpt>
    <trkpt lat="44.11298" lon="9.18077">
      <time>2021-05-25T01:43:00Z</time>
    </trkpt>
    <trkpt lat="44.11338" lon="9.18044">
      <time>2021-05-25T01:46:00Z</time>
    </trkpt>
    <trkpt lat="44.12266" lon="9.17438">
      <time>2021-05-25T02:42:00Z</time>
    </trkpt>
    <trkpt lat="44.12307" lon="9.1742">
      <time>2021-05-25T02:45:00Z</time>
    </trkpt>
    <trkpt lat="44.132" lon="9.174">
      <time>2021-05-25T03:42:00Z</time>
    </trkpt>
    <trkpt lat="44.13257" lon="9.17415">
      <time>2021-05-25T03:45:00Z</time>
    </trkpt>
    <trkpt lat="44.14178" lon="9.17871">
      <time>2021-05-25T04:42:00Z</time>
    </trkpt>
    <trkpt lat="44.14223" lon="9.17895">
      <time>2021-05-25T04:45:00Z</time>
    </trkpt>
    <trkpt lat="44.15007" lon="9.18588">
      <time>2021-05-25T05:41:00Z</time>
    </trkpt>
    <trkpt lat="44.1504" lon="9.1862">
      <time>2021-05-25T05:44:00Z</time>
    </trkpt>
    <trkpt lat="44.15717" lon="9.19348">
      <time>2021-05-25T06:41:00Z</time>
    </trkpt>
    <trkpt lat="44.1575" lon="9.19389">
      <time>2021-05-25T06:44:00Z</time>
    </trkpt>
    <trkpt lat="44.16261" lon="9.20084">
      <time>2021-05-25T07:41:00Z</time>
    </trkpt>
    <trkpt lat="44.16292" lon="9.20133">
      <time>2021-05-25T07:45:00Z</time>
    </trkpt>
    <trkpt lat="44.16669" lon="9.20568">
      <time>2021-05-25T08:40:00Z</time>
    </trkpt>
    <trkpt lat="44.16669" lon="9.20568">
      <time>2021-05-25T08:43:00Z</time>
    </trkpt>
    <trkpt lat="44.16984" lon="9.21034">
      <time>2021-05-25T09:40:00Z</time>
    </trkpt>
    <trkpt lat="44.16999" lon="9.21071">
      <time>2021-05-25T09:43:00Z</time>
    </trkpt>
    <trkpt lat="44.17224" lon="9.21514">
      <time>2021-05-25T10:39:00Z</time>
    </trkpt>
    <trkpt lat="44.17416" lon="9.2166">
      <time>2021-05-25T11:39:00Z</time>
    </trkpt>
    <trkpt lat="44.17416" lon="9.2166">
      <time>2021-05-25T11:42:00Z</time>
    </trkpt>
    <trkpt lat="44.177" lon="9.21702">
      <time>2021-05-25T12:39:00Z</time>
    </trkpt>
    <trkpt lat="44.1826" lon="9.21239">
      <time>2021-05-25T14:38:00Z</time>
    </trkpt>
    <trkpt lat="44.18273" lon="9.2121">
      <time>2021-05-25T14:41:00Z</time>
    </trkpt>
    <trkpt lat="44.18509" lon="9.20756">
      <time>2021-05-25T15:19:00Z</time>
    </trkpt>
    <trkpt lat="44.18509" lon="9.20753">
      <time>2021-05-25T15:19:00Z</time>
    </trkpt>
    <trkpt lat="44.1853" lon="9.20712">
      <time>2021-05-25T15:22:00Z</time>
    </trkpt>
    <trkpt lat="44.1903" lon="9.19771">
      <time>2021-05-25T16:18:00Z</time>
    </trkpt>
    <trkpt lat="44.19046" lon="9.19724">
      <time>2021-05-25T16:21:00Z</time>
    </trkpt>
    <trkpt lat="44.19689" lon="9.18496">
      <time>2021-05-25T17:18:00Z</time>
    </trkpt>
    <trkpt lat="44.19689" lon="9.18496">
      <time>2021-05-25T17:18:00Z</time>
    </trkpt>
    <trkpt lat="44.19728" lon="9.18419">
      <time>2021-05-25T17:21:00Z</time>
    </trkpt>
    <trkpt lat="44.20629" lon="9.16891">
      <time>2021-05-25T18:18:00Z</time>
    </trkpt>
    <trkpt lat="44.20687" lon="9.16818">
      <time>2021-05-25T18:21:00Z</time>
    </trkpt>
    <trkpt lat="44.21879" lon="9.15549">
      <time>2021-05-25T19:17:00Z</time>
    </trkpt>
    <trkpt lat="44.21945" lon="9.15491">
      <time>2021-05-25T19:20:00Z</time>
    </trkpt>
    <trkpt lat="44.23225" lon="9.14355">
      <time>2021-05-25T20:17:00Z</time>
    </trkpt>
    <trkpt lat="44.23286" lon="9.14308">
      <time>2021-05-25T20:20:00Z</time>
    </trkpt>
    <trkpt lat="44.24463" lon="9.13165">
      <time>2021-05-25T21:16:00Z</time>
    </trkpt>
    <trkpt lat="44.24515" lon="9.13106">
      <time>2021-05-25T21:19:00Z</time>
    </trkpt>
    <trkpt lat="44.255" lon="9.11747">
      <time>2021-05-25T22:16:00Z</time>
    </trkpt>
    <trkpt lat="44.25546" lon="9.11672">
      <time>2021-05-25T22:19:00Z</time>
    </trkpt>
    <trkpt lat="44.26288" lon="9.10314">
      <time>2021-05-25T23:17:00Z</time>
    </trkpt>
    <trkpt lat="44.26288" lon="9.10314">
      <time>2021-05-25T23:19:00Z</time>
    </trkpt>
    <trkpt lat="44.28453" lon="9.00639">
      <time>2021-05-26T04:37:00Z</time>
    </trkpt>
    <trkpt lat="44.28453" lon="9.00639">
      <time>2021-05-26T04:38:00Z</time>
    </trkpt>
    <trkpt lat="44.28769" lon="8.98849">
      <time>2021-05-26T05:37:00Z</time>
    </trkpt>
    <trkpt lat="44.29104" lon="8.96967">
      <time>2021-05-26T06:38:00Z</time>
    </trkpt>
    <trkpt lat="44.29444" lon="8.95223">
      <time>2021-05-26T07:38:00Z</time>
    </trkpt>
    <trkpt lat="44.29855" lon="8.93513">
      <time>2021-05-26T08:38:00Z</time>
    </trkpt>
    <trkpt lat="44.30266" lon="8.91926">
      <time>2021-05-26T09:38:00Z</time>
    </trkpt>
    <trkpt lat="44.32771" lon="8.86458">
      <time>2021-05-26T13:53:00Z</time>
    </trkpt>
    <trkpt lat="44.32771" lon="8.86458">
      <time>2021-05-26T13:55:00Z</time>
    </trkpt>
    <trkpt lat="44.33139" lon="8.85518">
      <time>2021-05-26T14:53:00Z</time>
    </trkpt>
    <trkpt lat="44.33012" lon="8.85117">
      <time>2021-05-26T15:10:00Z</time>
    </trkpt>
    <trkpt lat="44.3302" lon="8.85105">
      <time>2021-05-26T15:11:00Z</time>
    </trkpt>
    <trkpt lat="44.32495" lon="8.83187">
      <time>2021-05-26T16:10:00Z</time>
    </trkpt>
    <trkpt lat="44.32102" lon="8.80791">
      <time>2021-05-26T17:10:00Z</time>
    </trkpt>
    <trkpt lat="44.32047" lon="8.78071">
      <time>2021-05-26T18:11:00Z</time>
    </trkpt>
    <trkpt lat="44.32043" lon="8.77927">
      <time>2021-05-26T18:15:00Z</time>
    </trkpt>
    <trkpt lat="44.32058" lon="8.75327">
      <time>2021-05-26T19:11:00Z</time>
    </trkpt>
    <trkpt lat="44.32043" lon="8.72632">
      <time>2021-05-26T20:11:00Z</time>
    </trkpt>
    <trkpt lat="44.32045" lon="8.69951">
      <time>2021-05-26T21:11:00Z</time>
    </trkpt>
    <trkpt lat="44.32066" lon="8.67309">
      <time>2021-05-26T22:11:00Z</time>
    </trkpt>
    <trkpt lat="44.32047" lon="8.67256">
      <time>2021-05-26T22:13:00Z</time>
    </trkpt>
    <trkpt lat="44.32068" lon="8.64692">
      <time>2021-05-26T23:13:00Z</time>
    </trkpt>
    <trkpt lat="44.32188" lon="8.62267">
      <time>2021-05-27T00:13:00Z</time>
    </trkpt>
    <trkpt lat="44.32182" lon="8.62163">
      <time>2021-05-27T00:15:00Z</time>
    </trkpt>
    <trkpt lat="44.32305" lon="8.60163">
      <time>2021-05-27T01:12:00Z</time>
    </trkpt>
    <trkpt lat="44.32305" lon="8.6006">
      <time>2021-05-27T01:15:00Z</time>
    </trkpt>
    <trkpt lat="44.32275" lon="8.58296">
      <time>2021-05-27T02:12:00Z</time>
    </trkpt>
    <trkpt lat="44.32272" lon="8.58229">
      <time>2021-05-27T02:15:00Z</time>
    </trkpt>
    <trkpt lat="44.32201" lon="8.56911">
      <time>2021-05-27T03:12:00Z</time>
    </trkpt>
    <trkpt lat="44.32197" lon="8.56846">
      <time>2021-05-27T03:15:00Z</time>
    </trkpt>
    <trkpt lat="44.31985" lon="8.55644">
      <time>2021-05-27T04:12:00Z</time>
    </trkpt>
    <trkpt lat="44.31982" lon="8.55611">
      <time>2021-05-27T04:15:00Z</time>
    </trkpt>
    <trkpt lat="44.31793" lon="8.54662">
      <time>2021-05-27T05:12:00Z</time>
    </trkpt>
    <trkpt lat="44.31785" lon="8.54625">
      <time>2021-05-27T05:15:00Z</time>
    </trkpt>
    <trkpt lat="44.31545" lon="8.53861">
      <time>2021-05-27T06:12:00Z</time>
    </trkpt>
    <trkpt lat="44.31545" lon="8.53825">
      <time>2021-05-27T06:15:00Z</time>
    </trkpt>
    <trkpt lat="44.31313" lon="8.5327">
      <time>2021-05-27T07:13:00Z</time>
    </trkpt>
    <trkpt lat="44.31304" lon="8.53235">
      <time>2021-05-27T07:15:00Z</time>
    </trkpt>
    <trkpt lat="44.31065" lon="8.52611">
      <time>2021-05-27T08:13:00Z</time>
    </trkpt>
    <trkpt lat="44.3102" lon="8.51711">
      <time>2021-05-27T09:13:00Z</time>
    </trkpt>
    <trkpt lat="44.31" lon="8.51679">
      <time>2021-05-27T09:15:00Z</time>
    </trkpt>
    <trkpt lat="44.30908" lon="8.50679">
      <time>2021-05-27T10:13:00Z</time>
    </trkpt>
    <trkpt lat="44.30908" lon="8.50679">
      <time>2021-05-27T10:15:00Z</time>
    </trkpt>
    <trkpt lat="44.30788" lon="8.4991">
      <time>2021-05-27T11:14:00Z</time>
    </trkpt>
    <trkpt lat="44.30784" lon="8.49771">
      <time>2021-05-27T11:16:00Z</time>
    </trkpt>
    <trkpt lat="44.30578" lon="8.4921">
      <time>2021-05-27T14:23:00Z</time>
    </trkpt>
    <trkpt lat="44.30591" lon="8.49222">
      <time>2021-05-27T15:01:00Z</time>
    </trkpt>
    <trkpt lat="44.3059" lon="8.49223">
      <time>2021-05-27T15:01:00Z</time>
    </trkpt>
    <trkpt lat="44.3059" lon="8.49223">
      <time>2021-05-27T15:04:00Z</time>
    </trkpt>
    <trkpt lat="44.30583" lon="8.49196">
      <time>2021-05-27T16:01:00Z</time>
    </trkpt>
    <trkpt lat="44.30593" lon="8.49224">
      <time>2021-05-27T16:04:00Z</time>
    </trkpt>
    <trkpt lat="44.30733" lon="8.49107">
      <time>2021-05-27T19:02:00Z</time>
    </trkpt>
    <trkpt lat="44.30594" lon="8.49226">
      <time>2021-05-27T21:06:00Z</time>
    </trkpt>
    <trkpt lat="44.30594" lon="8.49226">
      <time>2021-05-27T21:09:00Z</time>
    </trkpt>
    <trkpt lat="44.30601" lon="8.49291">
      <time>2021-05-27T22:10:00Z</time>
    </trkpt>
    <trkpt lat="44.30598" lon="8.4955">
      <time>2021-05-27T23:09:00Z</time>
    </trkpt>
    <trkpt lat="44.30598" lon="8.4955">
      <time>2021-05-27T23:12:00Z</time>
    </trkpt>
    <trkpt lat="44.30527" lon="8.49796">
      <time>2021-05-28T00:09:00Z</time>
    </trkpt>
    <trkpt lat="44.30527" lon="8.49796">
      <time>2021-05-28T00:12:00Z</time>
    </trkpt>
    <trkpt lat="44.30481" lon="8.4996">
      <time>2021-05-28T01:09:00Z</time>
    </trkpt>
    <trkpt lat="44.30481" lon="8.4996">
      <time>2021-05-28T01:12:00Z</time>
    </trkpt>
    <trkpt lat="44.304" lon="8.50108">
      <time>2021-05-28T02:08:00Z</time>
    </trkpt>
    <trkpt lat="44.304" lon="8.50108">
      <time>2021-05-28T02:11:00Z</time>
    </trkpt>
    <trkpt lat="44.30237" lon="8.50308">
      <time>2021-05-28T03:08:00Z</time>
    </trkpt>
    <trkpt lat="44.30237" lon="8.50308">
      <time>2021-05-28T03:11:00Z</time>
    </trkpt>
    <trkpt lat="44.29944" lon="8.50555">
      <time>2021-05-28T04:08:00Z</time>
    </trkpt>
    <trkpt lat="44.29944" lon="8.50555">
      <time>2021-05-28T04:11:00Z</time>
    </trkpt>
    <trkpt lat="44.29413" lon="8.50815">
      <time>2021-05-28T05:07:00Z</time>
    </trkpt>
    <trkpt lat="44.29413" lon="8.50815">
      <time>2021-05-28T05:10:00Z</time>
    </trkpt>
    <trkpt lat="44.28645" lon="8.50944">
      <time>2021-05-28T06:07:00Z</time>
    </trkpt>
    <trkpt lat="44.27673" lon="8.50762">
      <time>2021-05-28T07:06:00Z</time>
    </trkpt>
    <trkpt lat="44.27619" lon="8.50732">
      <time>2021-05-28T07:09:00Z</time>
    </trkpt>
    <trkpt lat="44.26496" lon="8.49944">
      <time>2021-05-28T08:06:00Z</time>
    </trkpt>
    <trkpt lat="44.26433" lon="8.49888">
      <time>2021-05-28T08:09:00Z</time>
    </trkpt>
    <trkpt lat="44.25568" lon="8.4866">
      <time>2021-05-28T09:06:00Z</time>
    </trkpt>
    <trkpt lat="44.25534" lon="8.48596">
      <time>2021-05-28T09:09:00Z</time>
    </trkpt>
    <trkpt lat="44.25023" lon="8.47898">
      <time>2021-05-28T10:05:00Z</time>
    </trkpt>
    <trkpt lat="44.25023" lon="8.47898">
      <time>2021-05-28T10:08:00Z</time>
    </trkpt>
    <trkpt lat="44.24675" lon="8.47274">
      <time>2021-05-28T11:05:00Z</time>
    </trkpt>
    <trkpt lat="44.24325" lon="8.46548">
      <time>2021-05-28T12:04:00Z</time>
    </trkpt>
    <trkpt lat="44.24325" lon="8.46548">
      <time>2021-05-28T12:07:00Z</time>
    </trkpt>
    <trkpt lat="44.2388" lon="8.45827">
      <time>2021-05-28T13:04:00Z</time>
    </trkpt>
    <trkpt lat="44.23353" lon="8.45136">
      <time>2021-05-28T14:04:00Z</time>
    </trkpt>
    <trkpt lat="44.23341" lon="8.45114">
      <time>2021-05-28T14:07:00Z</time>
    </trkpt>
    <trkpt lat="44.23319" lon="8.45086">
      <time>2021-05-28T14:10:00Z</time>
    </trkpt>
    <trkpt lat="44.23061" lon="8.44592">
      <time>2021-05-28T14:53:00Z</time>
    </trkpt>
    <trkpt lat="44.2306" lon="8.44592">
      <time>2021-05-28T14:53:00Z</time>
    </trkpt>
    <trkpt lat="44.23093" lon="8.44016">
      <time>2021-05-28T15:52:00Z</time>
    </trkpt>
    <trkpt lat="44.23093" lon="8.44016">
      <time>2021-05-28T15:55:00Z</time>
    </trkpt>
    <trkpt lat="44.23472" lon="8.43844">
      <time>2021-05-28T16:52:00Z</time>
    </trkpt>
    <trkpt lat="44.23483" lon="8.43822">
      <time>2021-05-28T16:55:00Z</time>
    </trkpt>
    <trkpt lat="44.2364" lon="8.43498">
      <time>2021-05-28T17:52:00Z</time>
    </trkpt>
    <trkpt lat="44.23669" lon="8.43489">
      <time>2021-05-28T19:51:00Z</time>
    </trkpt>
    <trkpt lat="44.23669" lon="8.43489">
      <time>2021-05-28T19:54:00Z</time>
    </trkpt>
    <trkpt lat="44.2369" lon="8.435">
      <time>2021-05-28T20:50:00Z</time>
    </trkpt>
    <trkpt lat="44.2369" lon="8.435">
      <time>2021-05-28T20:53:00Z</time>
    </trkpt>
    <trkpt lat="44.23683" lon="8.43498">
      <time>2021-05-28T21:50:00Z</time>
    </trkpt>
    <trkpt lat="44.23683" lon="8.43498">
      <time>2021-05-28T21:53:00Z</time>
    </trkpt>
    <trkpt lat="44.23686" lon="8.43488">
      <time>2021-05-28T23:54:00Z</time>
    </trkpt>
    <trkpt lat="44.23686" lon="8.43488">
      <time>2021-05-28T23:57:00Z</time>
    </trkpt>
    <trkpt lat="44.23681" lon="8.43498">
      <time>2021-05-29T00:54:00Z</time>
    </trkpt>
    <trkpt lat="44.23681" lon="8.43498">
      <time>2021-05-29T00:57:00Z</time>
    </trkpt>
    <trkpt lat="44.23675" lon="8.43503">
      <time>2021-05-29T01:53:00Z</time>
    </trkpt>
    <trkpt lat="44.23675" lon="8.43503">
      <time>2021-05-29T01:56:00Z</time>
    </trkpt>
    <trkpt lat="44.23683" lon="8.43497">
      <time>2021-05-29T03:53:00Z</time>
    </trkpt>
    <trkpt lat="44.23683" lon="8.43497">
      <time>2021-05-29T03:56:00Z</time>
    </trkpt>
    <trkpt lat="44.23685" lon="8.43485">
      <time>2021-05-29T04:52:00Z</time>
    </trkpt>
    <trkpt lat="44.23685" lon="8.43485">
      <time>2021-05-29T04:55:00Z</time>
    </trkpt>
    <trkpt lat="44.23675" lon="8.4352">
      <time>2021-05-29T05:52:00Z</time>
    </trkpt>
    <trkpt lat="44.23685" lon="8.43497">
      <time>2021-05-29T05:55:00Z</time>
    </trkpt>
    <trkpt lat="44.2307" lon="8.42351">
      <time>2021-05-29T06:51:00Z</time>
    </trkpt>
    <trkpt lat="44.22976" lon="8.42172">
      <time>2021-05-29T06:54:00Z</time>
    </trkpt>
  </trkseg>
</trk>
</gpx>
