# Supplementary material for: Marine Litter Tracking System: A Case Study with Open-Source Technology and a Citizen Science-Based Approach
Source: Sensors (Basel). 2023 Jan 13;23(2):935. doi: 10.3390/s23020935 (PMC9863889; doi:10.3390/s23020935)
Supplement: Supplementary file 1 [file sensors-23-00935-s001.zip › MLT tracks/Launch 3(12-08-2021)/12-08-2021 L2T1.gpx]

<?xml version="1.0" encoding="utf-8" standalone="yes"?>
<gpx version="1.1" creator="GPS Visualizer https://www.gpsvisualizer.com/" xmlns="http://www.topografix.com/GPX/1/1" xmlns:xsi="http://www.w3.org/2001/XMLSchema-instance" xsi:schemaLocation="http://www.topografix.com/GPX/1/1 http://www.topografix.com/GPX/1/1/gpx.xsd">
<trk>
  <name>GPS data</name>
  <trkseg>
    <trkpt lat="43.68142" lon="10.26346"></trkpt>
    <trkpt lat="43.68001" lon="10.26373"></trkpt>
    <trkpt lat="43.68001" lon="10.26373"></trkpt>
    <trkpt lat="43.66722" lon="10.26935"></trkpt>
    <trkpt lat="43.66665" lon="10.26974"></trkpt>
    <trkpt lat="43.658" lon="10.27668"></trkpt>
    <trkpt lat="43.65775" lon="10.27688"></trkpt>
    <trkpt lat="43.65181" lon="10.2815"></trkpt>
    <trkpt lat="43.64898" lon="10.2835"></trkpt>
    <trkpt lat="43.64898" lon="10.2835"></trkpt>
  </trkseg>
</trk>
</gpx>
