# Supplementary material for: Marine Litter Tracking System: A Case Study with Open-Source Technology and a Citizen Science-Based Approach
Source: Sensors (Basel). 2023 Jan 13;23(2):935. doi: 10.3390/s23020935 (PMC9863889; doi:10.3390/s23020935)
Supplement: Supplementary file 1 [file sensors-23-00935-s001.zip › MLT tracks/Launch 4 (15-09-2021)/ 15-09-2021 L3T1.gpx]

<?xml version="1.0" encoding="utf-8" standalone="yes"?>
<gpx version="1.1" creator="GPS Visualizer https://www.gpsvisualizer.com/" xmlns="http://www.topografix.com/GPX/1/1" xmlns:xsi="http://www.w3.org/2001/XMLSchema-instance" xsi:schemaLocation="http://www.topografix.com/GPX/1/1 http://www.topografix.com/GPX/1/1/gpx.xsd">
<trk>
  <name>GPS data</name>
  <trkseg>
    <trkpt lat="43.68187" lon="10.26905">
      <time>2021-09-15T19:21:00Z</time>
    </trkpt>
    <trkpt lat="43.68126" lon="10.26557">
      <time>2021-09-15T19:24:00Z</time>
    </trkpt>
    <trkpt lat="43.68777" lon="10.25521">
      <time>2021-09-15T20:21:00Z</time>
    </trkpt>
    <trkpt lat="43.68804" lon="10.25491">
      <time>2021-09-15T20:24:00Z</time>
    </trkpt>
    <trkpt lat="43.69385" lon="10.24961">
      <time>2021-09-15T21:21:00Z</time>
    </trkpt>
    <trkpt lat="43.69403" lon="10.24946">
      <time>2021-09-15T21:24:00Z</time>
    </trkpt>
    <trkpt lat="43.69832" lon="10.24585">
      <time>2021-09-15T22:20:00Z</time>
    </trkpt>
    <trkpt lat="43.69845" lon="10.24555">
      <time>2021-09-15T22:24:00Z</time>
    </trkpt>
    <trkpt lat="43.70443" lon="10.24098">
      <time>2021-09-15T23:20:00Z</time>
    </trkpt>
    <trkpt lat="43.70481" lon="10.24083">
      <time>2021-09-15T23:23:00Z</time>
    </trkpt>
    <trkpt lat="43.71312" lon="10.23638">
      <time>2021-09-16T00:20:00Z</time>
    </trkpt>
    <trkpt lat="43.71351" lon="10.23614">
      <time>2021-09-16T00:23:00Z</time>
    </trkpt>
    <trkpt lat="43.72207" lon="10.23192">
      <time>2021-09-16T01:19:00Z</time>
    </trkpt>
    <trkpt lat="43.7223" lon="10.23151">
      <time>2021-09-16T01:22:00Z</time>
    </trkpt>
    <trkpt lat="43.72839" lon="10.22465">
      <time>2021-09-16T02:19:00Z</time>
    </trkpt>
    <trkpt lat="43.72862" lon="10.22416">
      <time>2021-09-16T02:22:00Z</time>
    </trkpt>
    <trkpt lat="43.73229" lon="10.2141">
      <time>2021-09-16T03:18:00Z</time>
    </trkpt>
    <trkpt lat="43.73249" lon="10.21369">
      <time>2021-09-16T03:22:00Z</time>
    </trkpt>
    <trkpt lat="43.7359" lon="10.20477">
      <time>2021-09-16T04:18:00Z</time>
    </trkpt>
    <trkpt lat="43.73601" lon="10.20435">
      <time>2021-09-16T04:21:00Z</time>
    </trkpt>
    <trkpt lat="43.7381" lon="10.1952">
      <time>2021-09-16T05:18:00Z</time>
    </trkpt>
    <trkpt lat="43.7382" lon="10.1946">
      <time>2021-09-16T05:21:00Z</time>
    </trkpt>
    <trkpt lat="43.74297" lon="10.18399">
      <time>2021-09-16T06:17:00Z</time>
    </trkpt>
    <trkpt lat="43.74319" lon="10.18343">
      <time>2021-09-16T06:20:00Z</time>
    </trkpt>
    <trkpt lat="43.74819" lon="10.17373">
      <time>2021-09-16T07:17:00Z</time>
    </trkpt>
    <trkpt lat="43.74845" lon="10.17318">
      <time>2021-09-16T07:20:00Z</time>
    </trkpt>
    <trkpt lat="43.75503" lon="10.16199">
      <time>2021-09-16T08:17:00Z</time>
    </trkpt>
    <trkpt lat="43.75559" lon="10.16115">
      <time>2021-09-16T08:21:00Z</time>
    </trkpt>
    <trkpt lat="43.7636" lon="10.15095">
      <time>2021-09-16T09:16:00Z</time>
    </trkpt>
    <trkpt lat="43.77851" lon="10.14285">
      <time>2021-09-16T10:16:00Z</time>
    </trkpt>
    <trkpt lat="43.77959" lon="10.14265">
      <time>2021-09-16T10:19:00Z</time>
    </trkpt>
    <trkpt lat="43.79603" lon="10.14027">
      <time>2021-09-16T11:15:00Z</time>
    </trkpt>
    <trkpt lat="43.79684" lon="10.14017">
      <time>2021-09-16T11:18:00Z</time>
    </trkpt>
    <trkpt lat="43.81278" lon="10.1384">
      <time>2021-09-16T12:15:00Z</time>
    </trkpt>
    <trkpt lat="43.81353" lon="10.13813">
      <time>2021-09-16T12:18:00Z</time>
    </trkpt>
    <trkpt lat="43.82951" lon="10.13549">
      <time>2021-09-16T13:15:00Z</time>
    </trkpt>
    <trkpt lat="43.83039" lon="10.13523">
      <time>2021-09-16T13:18:00Z</time>
    </trkpt>
    <trkpt lat="43.84116" lon="10.13266">
      <time>2021-09-16T13:54:00Z</time>
    </trkpt>
    <trkpt lat="43.8422" lon="10.13248">
      <time>2021-09-16T13:57:00Z</time>
    </trkpt>
    <trkpt lat="43.84757" lon="10.1309">
      <time>2021-09-16T14:15:00Z</time>
    </trkpt>
    <trkpt lat="43.84761" lon="10.1309">
      <time>2021-09-16T14:15:00Z</time>
    </trkpt>
    <trkpt lat="43.84854" lon="10.13065">
      <time>2021-09-16T14:18:00Z</time>
    </trkpt>
    <trkpt lat="43.86643" lon="10.12424">
      <time>2021-09-16T15:14:00Z</time>
    </trkpt>
    <trkpt lat="43.86734" lon="10.12392">
      <time>2021-09-16T15:17:00Z</time>
    </trkpt>
    <trkpt lat="43.88411" lon="10.11902">
      <time>2021-09-16T16:14:00Z</time>
    </trkpt>
    <trkpt lat="43.88501" lon="10.11884">
      <time>2021-09-16T16:17:00Z</time>
    </trkpt>
    <trkpt lat="43.90318" lon="10.11508">
      <time>2021-09-16T17:13:00Z</time>
    </trkpt>
    <trkpt lat="43.90407" lon="10.11488">
      <time>2021-09-16T17:16:00Z</time>
    </trkpt>
    <trkpt lat="43.92236" lon="10.11074">
      <time>2021-09-16T18:13:00Z</time>
    </trkpt>
    <trkpt lat="43.92326" lon="10.11058">
      <time>2021-09-16T18:16:00Z</time>
    </trkpt>
    <trkpt lat="43.94012" lon="10.10589">
      <time>2021-09-16T19:13:00Z</time>
    </trkpt>
    <trkpt lat="43.94091" lon="10.10573">
      <time>2021-09-16T19:16:00Z</time>
    </trkpt>
    <trkpt lat="43.95244" lon="10.10223">
      <time>2021-09-16T20:12:00Z</time>
    </trkpt>
    <trkpt lat="43.9532" lon="10.10204">
      <time>2021-09-16T20:15:00Z</time>
    </trkpt>
    <trkpt lat="43.96504" lon="10.10192">
      <time>2021-09-16T21:12:00Z</time>
    </trkpt>
    <trkpt lat="43.96566" lon="10.10181">
      <time>2021-09-16T21:15:00Z</time>
    </trkpt>
    <trkpt lat="43.97506" lon="10.10319">
      <time>2021-09-16T22:12:00Z</time>
    </trkpt>
    <trkpt lat="43.97543" lon="10.1032">
      <time>2021-09-16T22:14:00Z</time>
    </trkpt>
    <trkpt lat="43.98052" lon="10.10202">
      <time>2021-09-16T23:11:00Z</time>
    </trkpt>
    <trkpt lat="43.98072" lon="10.1019">
      <time>2021-09-16T23:14:00Z</time>
    </trkpt>
    <trkpt lat="43.9844" lon="10.09849">
      <time>2021-09-17T00:11:00Z</time>
    </trkpt>
    <trkpt lat="43.986" lon="10.09223">
      <time>2021-09-17T01:10:00Z</time>
    </trkpt>
    <trkpt lat="43.98614" lon="10.09193">
      <time>2021-09-17T01:13:00Z</time>
    </trkpt>
    <trkpt lat="43.98913" lon="10.08475">
      <time>2021-09-17T02:10:00Z</time>
    </trkpt>
    <trkpt lat="43.98934" lon="10.08442">
      <time>2021-09-17T02:13:00Z</time>
    </trkpt>
    <trkpt lat="43.99311" lon="10.07825">
      <time>2021-09-17T03:10:00Z</time>
    </trkpt>
    <trkpt lat="43.99333" lon="10.07794">
      <time>2021-09-17T03:13:00Z</time>
    </trkpt>
    <trkpt lat="44.00189" lon="10.0735">
      <time>2021-09-17T04:09:00Z</time>
    </trkpt>
    <trkpt lat="44.00234" lon="10.07312">
      <time>2021-09-17T04:12:00Z</time>
    </trkpt>
    <trkpt lat="44.00811" lon="10.06081">
      <time>2021-09-17T05:09:00Z</time>
    </trkpt>
    <trkpt lat="44.00852" lon="10.06014">
      <time>2021-09-17T05:12:00Z</time>
    </trkpt>
    <trkpt lat="44.01038" lon="10.04946">
      <time>2021-09-17T06:08:00Z</time>
    </trkpt>
    <trkpt lat="44.00993" lon="10.04876">
      <time>2021-09-17T06:11:00Z</time>
    </trkpt>
    <trkpt lat="44.0031" lon="10.03071">
      <time>2021-09-17T07:08:00Z</time>
    </trkpt>
    <trkpt lat="44.00291" lon="10.03001">
      <time>2021-09-17T07:11:00Z</time>
    </trkpt>
    <trkpt lat="43.99844" lon="10.01073">
      <time>2021-09-17T08:08:00Z</time>
    </trkpt>
    <trkpt lat="43.99824" lon="10.00963">
      <time>2021-09-17T08:11:00Z</time>
    </trkpt>
    <trkpt lat="43.99563" lon="9.98708">
      <time>2021-09-17T09:07:00Z</time>
    </trkpt>
    <trkpt lat="43.99607" lon="9.96213">
      <time>2021-09-17T10:07:00Z</time>
    </trkpt>
    <trkpt lat="43.99791" lon="9.93862">
      <time>2021-09-17T11:07:00Z</time>
    </trkpt>
    <trkpt lat="43.99815" lon="9.93734">
      <time>2021-09-17T11:10:00Z</time>
    </trkpt>
    <trkpt lat="44.00153" lon="9.91651">
      <time>2021-09-17T12:06:00Z</time>
    </trkpt>
    <trkpt lat="44.0016" lon="9.91569">
      <time>2021-09-17T12:09:00Z</time>
    </trkpt>
    <trkpt lat="44.00602" lon="9.8974">
      <time>2021-09-17T13:06:00Z</time>
    </trkpt>
    <trkpt lat="44.00643" lon="9.89645">
      <time>2021-09-17T13:09:00Z</time>
    </trkpt>
    <trkpt lat="44.01064" lon="9.87917">
      <time>2021-09-17T14:06:00Z</time>
    </trkpt>
    <trkpt lat="44.01065" lon="9.87914">
      <time>2021-09-17T14:06:00Z</time>
    </trkpt>
    <trkpt lat="44.01083" lon="9.87833">
      <time>2021-09-17T14:09:00Z</time>
    </trkpt>
    <trkpt lat="44.01408" lon="9.86425">
      <time>2021-09-17T15:05:00Z</time>
    </trkpt>
    <trkpt lat="44.01427" lon="9.86349">
      <time>2021-09-17T15:08:00Z</time>
    </trkpt>
    <trkpt lat="44.01607" lon="9.85282">
      <time>2021-09-17T16:05:00Z</time>
    </trkpt>
    <trkpt lat="44.01613" lon="9.85272">
      <time>2021-09-17T16:08:00Z</time>
    </trkpt>
    <trkpt lat="44.01855" lon="9.85294">
      <time>2021-09-17T17:05:00Z</time>
    </trkpt>
    <trkpt lat="44.01865" lon="9.85289">
      <time>2021-09-17T17:08:00Z</time>
    </trkpt>
    <trkpt lat="44.02082" lon="9.84865">
      <time>2021-09-17T18:04:00Z</time>
    </trkpt>
    <trkpt lat="44.02096" lon="9.84841">
      <time>2021-09-17T18:07:00Z</time>
    </trkpt>
    <trkpt lat="44.02397" lon="9.84478">
      <time>2021-09-17T19:04:00Z</time>
    </trkpt>
    <trkpt lat="44.0241" lon="9.8446">
      <time>2021-09-17T19:07:00Z</time>
    </trkpt>
    <trkpt lat="44.02601" lon="9.83952">
      <time>2021-09-17T20:04:00Z</time>
    </trkpt>
    <trkpt lat="44.02608" lon="9.83912">
      <time>2021-09-17T20:07:00Z</time>
    </trkpt>
    <trkpt lat="44.03075" lon="9.82967">
      <time>2021-09-17T21:03:00Z</time>
    </trkpt>
    <trkpt lat="44.03108" lon="9.82919">
      <time>2021-09-17T21:06:00Z</time>
    </trkpt>
    <trkpt lat="44.03749" lon="9.82328">
      <time>2021-09-17T22:03:00Z</time>
    </trkpt>
    <trkpt lat="44.03779" lon="9.82316">
      <time>2021-09-17T22:06:00Z</time>
    </trkpt>
    <trkpt lat="44.04231" lon="9.82094">
      <time>2021-09-17T23:02:00Z</time>
    </trkpt>
    <trkpt lat="44.04231" lon="9.82094">
      <time>2021-09-17T23:05:00Z</time>
    </trkpt>
    <trkpt lat="44.04542" lon="9.81785">
      <time>2021-09-18T00:02:00Z</time>
    </trkpt>
    <trkpt lat="44.04563" lon="9.81769">
      <time>2021-09-18T00:05:00Z</time>
    </trkpt>
    <trkpt lat="44.04946" lon="9.81419">
      <time>2021-09-18T01:02:00Z</time>
    </trkpt>
    <trkpt lat="44.04941" lon="9.81389">
      <time>2021-09-18T01:05:00Z</time>
    </trkpt>
    <trkpt lat="44.04909" lon="9.8078">
      <time>2021-09-18T02:01:00Z</time>
    </trkpt>
    <trkpt lat="44.04908" lon="9.80739">
      <time>2021-09-18T02:04:00Z</time>
    </trkpt>
    <trkpt lat="44.04695" lon="9.80572">
      <time>2021-09-18T03:01:00Z</time>
    </trkpt>
    <trkpt lat="44.04675" lon="9.80559">
      <time>2021-09-18T03:04:00Z</time>
    </trkpt>
    <trkpt lat="44.04271" lon="9.80061">
      <time>2021-09-18T04:00:00Z</time>
    </trkpt>
    <trkpt lat="44.04227" lon="9.80038">
      <time>2021-09-18T04:03:00Z</time>
    </trkpt>
    <trkpt lat="44.03611" lon="9.79058">
      <time>2021-09-18T05:00:00Z</time>
    </trkpt>
    <trkpt lat="44.03603" lon="9.78978">
      <time>2021-09-18T05:03:00Z</time>
    </trkpt>
    <trkpt lat="44.03585" lon="9.77703">
      <time>2021-09-18T06:00:00Z</time>
    </trkpt>
    <trkpt lat="44.03581" lon="9.77638">
      <time>2021-09-18T06:03:00Z</time>
    </trkpt>
    <trkpt lat="44.03704" lon="9.7659">
      <time>2021-09-18T06:59:00Z</time>
    </trkpt>
    <trkpt lat="44.03706" lon="9.76536">
      <time>2021-09-18T07:02:00Z</time>
    </trkpt>
    <trkpt lat="44.03721" lon="9.75671">
      <time>2021-09-18T07:59:00Z</time>
    </trkpt>
    <trkpt lat="44.03727" lon="9.75622">
      <time>2021-09-18T08:02:00Z</time>
    </trkpt>
    <trkpt lat="44.03643" lon="9.74655">
      <time>2021-09-18T08:59:00Z</time>
    </trkpt>
    <trkpt lat="44.03642" lon="9.746">
      <time>2021-09-18T09:02:00Z</time>
    </trkpt>
    <trkpt lat="44.03552" lon="9.73629">
      <time>2021-09-18T09:58:00Z</time>
    </trkpt>
    <trkpt lat="44.03546" lon="9.73577">
      <time>2021-09-18T10:01:00Z</time>
    </trkpt>
    <trkpt lat="44.03511" lon="9.72424">
      <time>2021-09-18T10:58:00Z</time>
    </trkpt>
    <trkpt lat="44.03505" lon="9.72361">
      <time>2021-09-18T11:01:00Z</time>
    </trkpt>
    <trkpt lat="44.03539" lon="9.71323">
      <time>2021-09-18T11:57:00Z</time>
    </trkpt>
    <trkpt lat="44.03554" lon="9.71273">
      <time>2021-09-18T12:00:00Z</time>
    </trkpt>
    <trkpt lat="44.04102" lon="9.71272">
      <time>2021-09-18T12:57:00Z</time>
    </trkpt>
    <trkpt lat="44.04129" lon="9.71308">
      <time>2021-09-18T13:00:00Z</time>
    </trkpt>
    <trkpt lat="44.047" lon="9.72397">
      <time>2021-09-18T13:57:00Z</time>
    </trkpt>
    <trkpt lat="44.047" lon="9.72398">
      <time>2021-09-18T13:57:00Z</time>
    </trkpt>
    <trkpt lat="44.04728" lon="9.72471">
      <time>2021-09-18T14:00:00Z</time>
    </trkpt>
    <trkpt lat="44.05145" lon="9.74044">
      <time>2021-09-18T14:57:00Z</time>
    </trkpt>
    <trkpt lat="44.05171" lon="9.74141">
      <time>2021-09-18T15:00:00Z</time>
    </trkpt>
    <trkpt lat="44.0543" lon="9.75853">
      <time>2021-09-18T15:56:00Z</time>
    </trkpt>
    <trkpt lat="44.05426" lon="9.75936">
      <time>2021-09-18T15:59:00Z</time>
    </trkpt>
    <trkpt lat="44.05434" lon="9.77612">
      <time>2021-09-18T16:56:00Z</time>
    </trkpt>
    <trkpt lat="44.05436" lon="9.77689">
      <time>2021-09-18T16:59:00Z</time>
    </trkpt>
    <trkpt lat="44.05337" lon="9.79065">
      <time>2021-09-18T17:56:00Z</time>
    </trkpt>
    <trkpt lat="44.05331" lon="9.79129">
      <time>2021-09-18T17:59:00Z</time>
    </trkpt>
    <trkpt lat="44.0504" lon="9.80203">
      <time>2021-09-18T18:55:00Z</time>
    </trkpt>
    <trkpt lat="44.05023" lon="9.80231">
      <time>2021-09-18T18:58:00Z</time>
    </trkpt>
    <trkpt lat="44.04824" lon="9.80672">
      <time>2021-09-18T19:55:00Z</time>
    </trkpt>
    <trkpt lat="44.0452" lon="9.80275">
      <time>2021-09-18T20:54:00Z</time>
    </trkpt>
    <trkpt lat="44.04024" lon="9.79531">
      <time>2021-09-18T21:54:00Z</time>
    </trkpt>
    <trkpt lat="44.04002" lon="9.79485">
      <time>2021-09-18T21:57:00Z</time>
    </trkpt>
    <trkpt lat="44.03568" lon="9.78488">
      <time>2021-09-18T22:54:00Z</time>
    </trkpt>
    <trkpt lat="44.03552" lon="9.78438">
      <time>2021-09-18T22:57:00Z</time>
    </trkpt>
    <trkpt lat="44.02983" lon="9.77449">
      <time>2021-09-18T23:53:00Z</time>
    </trkpt>
    <trkpt lat="44.02949" lon="9.77405">
      <time>2021-09-18T23:56:00Z</time>
    </trkpt>
    <trkpt lat="44.02476" lon="9.76324">
      <time>2021-09-19T00:53:00Z</time>
    </trkpt>
    <trkpt lat="44.02461" lon="9.76268">
      <time>2021-09-19T00:56:00Z</time>
    </trkpt>
    <trkpt lat="44.02208" lon="9.75471">
      <time>2021-09-19T01:53:00Z</time>
    </trkpt>
    <trkpt lat="44.02198" lon="9.75431">
      <time>2021-09-19T01:55:00Z</time>
    </trkpt>
    <trkpt lat="44.02048" lon="9.74603">
      <time>2021-09-19T02:52:00Z</time>
    </trkpt>
    <trkpt lat="44.02042" lon="9.74568">
      <time>2021-09-19T02:55:00Z</time>
    </trkpt>
    <trkpt lat="44.01949" lon="9.73737">
      <time>2021-09-19T03:52:00Z</time>
    </trkpt>
    <trkpt lat="44.01952" lon="9.73697">
      <time>2021-09-19T03:55:00Z</time>
    </trkpt>
    <trkpt lat="44.01935" lon="9.72821">
      <time>2021-09-19T04:51:00Z</time>
    </trkpt>
    <trkpt lat="44.01938" lon="9.72766">
      <time>2021-09-19T04:54:00Z</time>
    </trkpt>
    <trkpt lat="44.02181" lon="9.71732">
      <time>2021-09-19T05:51:00Z</time>
    </trkpt>
    <trkpt lat="44.02199" lon="9.71689">
      <time>2021-09-19T05:54:00Z</time>
    </trkpt>
    <trkpt lat="44.02413" lon="9.70899">
      <time>2021-09-19T06:51:00Z</time>
    </trkpt>
    <trkpt lat="44.02434" lon="9.70875">
      <time>2021-09-19T06:54:00Z</time>
    </trkpt>
    <trkpt lat="44.02855" lon="9.70499">
      <time>2021-09-19T07:50:00Z</time>
    </trkpt>
    <trkpt lat="44.02855" lon="9.70499">
      <time>2021-09-19T07:53:00Z</time>
    </trkpt>
    <trkpt lat="44.03541" lon="9.71407">
      <time>2021-09-19T08:50:00Z</time>
    </trkpt>
    <trkpt lat="44.03582" lon="9.71474">
      <time>2021-09-19T08:53:00Z</time>
    </trkpt>
    <trkpt lat="44.04411" lon="9.72783">
      <time>2021-09-19T09:49:00Z</time>
    </trkpt>
    <trkpt lat="44.04462" lon="9.72831">
      <time>2021-09-19T09:52:00Z</time>
    </trkpt>
    <trkpt lat="44.05312" lon="9.74221">
      <time>2021-09-19T10:49:00Z</time>
    </trkpt>
    <trkpt lat="44.05363" lon="9.74297">
      <time>2021-09-19T10:52:00Z</time>
    </trkpt>
    <trkpt lat="44.06234" lon="9.75491">
      <time>2021-09-19T11:49:00Z</time>
    </trkpt>
    <trkpt lat="44.06278" lon="9.75533">
      <time>2021-09-19T11:52:00Z</time>
    </trkpt>
    <trkpt lat="44.07084" lon="9.76379">
      <time>2021-09-19T12:48:00Z</time>
    </trkpt>
    <trkpt lat="44.0713" lon="9.76435">
      <time>2021-09-19T12:51:00Z</time>
    </trkpt>
    <trkpt lat="44.0798" lon="9.77105">
      <time>2021-09-19T13:48:00Z</time>
    </trkpt>
    <trkpt lat="44.07982" lon="9.7711">
      <time>2021-09-19T13:48:00Z</time>
    </trkpt>
    <trkpt lat="44.07983" lon="9.7711">
      <time>2021-09-19T13:48:00Z</time>
    </trkpt>
    <trkpt lat="44.07982" lon="9.77157">
      <time>2021-09-19T13:51:00Z</time>
    </trkpt>
    <trkpt lat="44.07958" lon="9.77351">
      <time>2021-09-19T14:48:00Z</time>
    </trkpt>
    <trkpt lat="44.07983" lon="9.77413">
      <time>2021-09-19T15:48:00Z</time>
    </trkpt>
    <trkpt lat="44.07983" lon="9.77413">
      <time>2021-09-19T15:51:00Z</time>
    </trkpt>
    <trkpt lat="44.07988" lon="9.77418">
      <time>2021-09-19T20:46:00Z</time>
    </trkpt>
    <trkpt lat="44.07988" lon="9.77418">
      <time>2021-09-19T20:49:00Z</time>
    </trkpt>
    <trkpt lat="44.0799" lon="9.77435">
      <time>2021-09-19T22:45:00Z</time>
    </trkpt>
    <trkpt lat="44.0799" lon="9.77435">
      <time>2021-09-19T22:48:00Z</time>
    </trkpt>
  </trkseg>
</trk>
</gpx>
