# Supplementary material for: Marine Litter Tracking System: A Case Study with Open-Source Technology and a Citizen Science-Based Approach
Source: Sensors (Basel). 2023 Jan 13;23(2):935. doi: 10.3390/s23020935 (PMC9863889; doi:10.3390/s23020935)
Supplement: Supplementary file 1 [file sensors-23-00935-s001.zip › MLT tracks/Launch 4 (15-09-2021)/15-09-2021 L2T2.gpx]

<?xml version="1.0" encoding="utf-8" standalone="yes"?>
<gpx version="1.1" creator="GPS Visualizer https://www.gpsvisualizer.com/" xmlns="http://www.topografix.com/GPX/1/1" xmlns:xsi="http://www.w3.org/2001/XMLSchema-instance" xsi:schemaLocation="http://www.topografix.com/GPX/1/1 http://www.topografix.com/GPX/1/1/gpx.xsd">
<trk>
  <name>GPS data</name>
  <trkseg>
    <trkpt lat="43.68168" lon="10.26141">
      <time>2015-09-21T00:00:00.32Z</time>
    </trkpt>
    <trkpt lat="43.68207" lon="10.26079">
      <time>2015-09-21T00:00:00.35Z</time>
    </trkpt>
    <trkpt lat="43.68803" lon="10.25471">
      <time>2015-09-21T00:00:00.31Z</time>
    </trkpt>
    <trkpt lat="43.68824" lon="10.25442">
      <time>2015-09-21T00:00:00.34Z</time>
    </trkpt>
    <trkpt lat="43.69379" lon="10.24958">
      <time>2015-09-21T00:00:00.31Z</time>
    </trkpt>
    <trkpt lat="43.694" lon="10.24934">
      <time>2015-09-21T00:00:00.34Z</time>
    </trkpt>
    <trkpt lat="43.69436" lon="10.24899">
      <time>2015-09-21T00:00:00.38Z</time>
    </trkpt>
    <trkpt lat="43.69905" lon="10.24485">
      <time>2015-09-21T00:00:00.33Z</time>
    </trkpt>
    <trkpt lat="43.70531" lon="10.24129">
      <time>2015-09-21T00:00:00.33Z</time>
    </trkpt>
    <trkpt lat="43.70575" lon="10.24115">
      <time>2015-09-21T00:00:00.36Z</time>
    </trkpt>
    <trkpt lat="43.7126" lon="10.23804">
      <time>2016-09-21T00:00:00.32Z</time>
    </trkpt>
    <trkpt lat="43.71314" lon="10.23781">
      <time>2016-09-21T00:00:00.37Z</time>
    </trkpt>
    <trkpt lat="43.71957" lon="10.23452">
      <time>2016-09-21T00:00:00.32Z</time>
    </trkpt>
    <trkpt lat="43.73351" lon="10.20596">
      <time>2016-09-21T00:00:00.31Z</time>
    </trkpt>
    <trkpt lat="43.73839" lon="10.19803">
      <time>2016-09-21T00:00:00.3Z</time>
    </trkpt>
    <trkpt lat="43.74253" lon="10.19095">
      <time>2016-09-21T00:00:00.3Z</time>
    </trkpt>
    <trkpt lat="43.74275" lon="10.19054">
      <time>2016-09-21T00:00:00.33Z</time>
    </trkpt>
    <trkpt lat="43.74777" lon="10.1825">
      <time>2016-09-21T00:00:00.3Z</time>
    </trkpt>
    <trkpt lat="43.75442" lon="10.1743">
      <time>2016-09-21T00:00:00.29Z</time>
    </trkpt>
    <trkpt lat="43.75844" lon="10.17088">
      <time>2016-09-21T00:00:00.58Z</time>
    </trkpt>
    <trkpt lat="43.75852" lon="10.17085">
      <time>2016-09-21T00:00:00.59Z</time>
    </trkpt>
    <trkpt lat="43.75854" lon="10.17084">
      <time>2016-09-21T00:00:00.59Z</time>
    </trkpt>
    <trkpt lat="43.75874" lon="10.17071">
      <time>2016-09-21T00:00:00.01Z</time>
    </trkpt>
    <trkpt lat="43.75901" lon="10.17052">
      <time>2016-09-21T00:00:00.02Z</time>
    </trkpt>
    <trkpt lat="43.7696" lon="10.16779">
      <time>2016-09-21T00:00:00Z</time>
    </trkpt>
    <trkpt lat="43.77933" lon="10.16532">
      <time>2016-09-21T00:00:00Z</time>
    </trkpt>
    <trkpt lat="43.78898" lon="10.16357">
      <time>2016-09-21T00:00:00Z</time>
    </trkpt>
    <trkpt lat="43.78939" lon="10.16353">
      <time>2016-09-21T00:00:00.01Z</time>
    </trkpt>
    <trkpt lat="43.79029" lon="10.16332">
      <time>2016-09-21T00:00:00.06Z</time>
    </trkpt>
    <trkpt lat="43.802" lon="10.16102">
      <time>2016-09-21T00:00:00.01Z</time>
    </trkpt>
    <trkpt lat="43.81546" lon="10.15805">
      <time>2016-09-21T00:00:00.01Z</time>
    </trkpt>
    <trkpt lat="43.81635" lon="10.15781">
      <time>2016-09-21T00:00:00.04Z</time>
    </trkpt>
    <trkpt lat="43.82956" lon="10.15452">
      <time>2016-09-21T00:00:00.01Z</time>
    </trkpt>
    <trkpt lat="43.84631" lon="10.1524">
      <time>2016-09-21T00:00:00Z</time>
    </trkpt>
    <trkpt lat="43.86028" lon="10.14925">
      <time>2016-09-21T00:00:00Z</time>
    </trkpt>
    <trkpt lat="43.87427" lon="10.14594">
      <time>2016-09-21T00:00:00Z</time>
    </trkpt>
    <trkpt lat="43.88763" lon="10.14176">
      <time>2016-09-21T00:00:00.59Z</time>
    </trkpt>
    <trkpt lat="43.88817" lon="10.14167">
      <time>2016-09-21T00:00:00.02Z</time>
    </trkpt>
    <trkpt lat="43.89675" lon="10.14078">
      <time>2016-09-21T00:00:00.59Z</time>
    </trkpt>
    <trkpt lat="43.89713" lon="10.14072">
      <time>2016-09-21T00:00:00.02Z</time>
    </trkpt>
    <trkpt lat="43.90612" lon="10.14203">
      <time>2016-09-21T00:00:00.58Z</time>
    </trkpt>
    <trkpt lat="43.90648" lon="10.14216">
      <time>2016-09-21T00:00:00.01Z</time>
    </trkpt>
    <trkpt lat="43.91207" lon="10.14457">
      <time>2016-09-21T00:00:00.58Z</time>
    </trkpt>
    <trkpt lat="43.91236" lon="10.14466">
      <time>2016-09-21T00:00:00.01Z</time>
    </trkpt>
    <trkpt lat="43.91696" lon="10.14612">
      <time>2016-09-21T00:00:00.58Z</time>
    </trkpt>
    <trkpt lat="43.91716" lon="10.14618">
      <time>2017-09-21T00:00:00.01Z</time>
    </trkpt>
    <trkpt lat="43.92111" lon="10.14761">
      <time>2017-09-21T00:00:00.57Z</time>
    </trkpt>
    <trkpt lat="43.92132" lon="10.14756">
      <time>2017-09-21T00:00:00Z</time>
    </trkpt>
    <trkpt lat="43.92359" lon="10.14302">
      <time>2017-09-21T00:00:00.57Z</time>
    </trkpt>
    <trkpt lat="43.92601" lon="10.13705">
      <time>2017-09-21T00:00:00.57Z</time>
    </trkpt>
    <trkpt lat="43.92631" lon="10.13689">
      <time>2017-09-21T00:00:00Z</time>
    </trkpt>
    <trkpt lat="43.93301" lon="10.13498">
      <time>2017-09-21T00:00:00.56Z</time>
    </trkpt>
    <trkpt lat="43.93309" lon="10.13442">
      <time>2017-09-21T00:00:00.59Z</time>
    </trkpt>
    <trkpt lat="43.93664" lon="10.12597">
      <time>2017-09-21T00:00:00.56Z</time>
    </trkpt>
    <trkpt lat="43.93682" lon="10.12553">
      <time>2017-09-21T00:00:00.59Z</time>
    </trkpt>
    <trkpt lat="43.94193" lon="10.11598">
      <time>2017-09-21T00:00:00.55Z</time>
    </trkpt>
    <trkpt lat="43.94243" lon="10.1158">
      <time>2017-09-21T00:00:00.58Z</time>
    </trkpt>
    <trkpt lat="43.94184" lon="10.1114">
      <time>2017-09-21T00:00:00.55Z</time>
    </trkpt>
    <trkpt lat="43.94173" lon="10.11091">
      <time>2017-09-21T00:00:00.58Z</time>
    </trkpt>
    <trkpt lat="43.94028" lon="10.10206">
      <time>2017-09-21T00:00:00.55Z</time>
    </trkpt>
    <trkpt lat="43.94036" lon="10.1015">
      <time>2017-09-21T00:00:00.58Z</time>
    </trkpt>
    <trkpt lat="43.9416" lon="10.08978">
      <time>2017-09-21T00:00:00.54Z</time>
    </trkpt>
    <trkpt lat="43.94153" lon="10.08922">
      <time>2017-09-21T00:00:00.57Z</time>
    </trkpt>
    <trkpt lat="43.93517" lon="10.07768">
      <time>2017-09-21T00:00:00.51Z</time>
    </trkpt>
    <trkpt lat="43.93487" lon="10.07773">
      <time>2017-09-21T00:00:00.54Z</time>
    </trkpt>
    <trkpt lat="43.92804" lon="10.07144">
      <time>2017-09-21T00:00:00.55Z</time>
    </trkpt>
    <trkpt lat="43.92359" lon="10.05696">
      <time>2017-09-21T00:00:00.5Z</time>
    </trkpt>
    <trkpt lat="43.92577" lon="10.03846">
      <time>2017-09-21T00:00:00.49Z</time>
    </trkpt>
    <trkpt lat="43.92632" lon="10.03742">
      <time>2017-09-21T00:00:00.54Z</time>
    </trkpt>
    <trkpt lat="43.9335" lon="10.02497">
      <time>2017-09-21T00:00:00.49Z</time>
    </trkpt>
    <trkpt lat="43.94213" lon="10.00821">
      <time>2017-09-21T00:00:00.49Z</time>
    </trkpt>
    <trkpt lat="43.95231" lon="9.99978">
      <time>2017-09-21T00:00:00.48Z</time>
    </trkpt>
    <trkpt lat="43.95293" lon="9.99961">
      <time>2017-09-21T00:00:00.52Z</time>
    </trkpt>
    <trkpt lat="43.96518" lon="9.99962">
      <time>2017-09-21T00:00:00.48Z</time>
    </trkpt>
    <trkpt lat="43.97747" lon="10.00288">
      <time>2017-09-21T00:00:00.47Z</time>
    </trkpt>
    <trkpt lat="43.97803" lon="10.00309">
      <time>2017-09-21T00:00:00.5Z</time>
    </trkpt>
    <trkpt lat="43.98834" lon="10.00667">
      <time>2017-09-21T00:00:00.47Z</time>
    </trkpt>
    <trkpt lat="43.99622" lon="10.00804">
      <time>2017-09-21T00:00:00.47Z</time>
    </trkpt>
    <trkpt lat="43.99653" lon="10.00802">
      <time>2017-09-21T00:00:00.5Z</time>
    </trkpt>
    <trkpt lat="44.0016" lon="10.00558">
      <time>2017-09-21T00:00:00.46Z</time>
    </trkpt>
    <trkpt lat="44.002" lon="10.00535">
      <time>2017-09-21T00:00:00.51Z</time>
    </trkpt>
    <trkpt lat="44.00619" lon="10.00195">
      <time>2017-09-21T00:00:00.46Z</time>
    </trkpt>
    <trkpt lat="44.00633" lon="10.00164">
      <time>2017-09-21T00:00:00.49Z</time>
    </trkpt>
    <trkpt lat="44.00825" lon="9.99416">
      <time>2017-09-21T00:00:00.46Z</time>
    </trkpt>
    <trkpt lat="44.00827" lon="9.99361">
      <time>2017-09-21T00:00:00.49Z</time>
    </trkpt>
    <trkpt lat="44.00699" lon="9.98206">
      <time>2017-09-21T00:00:00.45Z</time>
    </trkpt>
    <trkpt lat="44.00687" lon="9.98139">
      <time>2017-09-21T00:00:00.48Z</time>
    </trkpt>
    <trkpt lat="44.00451" lon="9.96734">
      <time>2018-09-21T00:00:00.45Z</time>
    </trkpt>
    <trkpt lat="44.00433" lon="9.96655">
      <time>2018-09-21T00:00:00.48Z</time>
    </trkpt>
    <trkpt lat="44.00369" lon="9.95188">
      <time>2018-09-21T00:00:00.44Z</time>
    </trkpt>
    <trkpt lat="44.00389" lon="9.95127">
      <time>2018-09-21T00:00:00.47Z</time>
    </trkpt>
    <trkpt lat="44.00741" lon="9.94125">
      <time>2018-09-21T00:00:00.44Z</time>
    </trkpt>
    <trkpt lat="44.0074" lon="9.9407">
      <time>2018-09-21T00:00:00.47Z</time>
    </trkpt>
    <trkpt lat="44.00546" lon="9.93144">
      <time>2018-09-21T00:00:00.44Z</time>
    </trkpt>
    <trkpt lat="44.00537" lon="9.93076">
      <time>2018-09-21T00:00:00.47Z</time>
    </trkpt>
    <trkpt lat="44.00289" lon="9.91244">
      <time>2018-09-21T00:00:00.43Z</time>
    </trkpt>
    <trkpt lat="44.00271" lon="9.9113">
      <time>2018-09-21T00:00:00.46Z</time>
    </trkpt>
    <trkpt lat="44.00005" lon="9.88904">
      <time>2018-09-21T00:00:00.43Z</time>
    </trkpt>
    <trkpt lat="44.00008" lon="9.88787">
      <time>2018-09-21T00:00:00.46Z</time>
    </trkpt>
    <trkpt lat="43.99833" lon="9.87072">
      <time>2018-09-21T00:00:00.43Z</time>
    </trkpt>
    <trkpt lat="43.99806" lon="9.87005">
      <time>2018-09-21T00:00:00.46Z</time>
    </trkpt>
    <trkpt lat="43.9935" lon="9.85938">
      <time>2018-09-21T00:00:00.42Z</time>
    </trkpt>
    <trkpt lat="43.99326" lon="9.85882">
      <time>2018-09-21T00:00:00.45Z</time>
    </trkpt>
    <trkpt lat="43.98952" lon="9.84978">
      <time>2018-09-21T00:00:00.42Z</time>
    </trkpt>
    <trkpt lat="43.98453" lon="9.8411">
      <time>2018-09-21T00:00:00.42Z</time>
    </trkpt>
    <trkpt lat="43.97315" lon="9.82453">
      <time>2018-09-21T00:00:00.41Z</time>
    </trkpt>
    <trkpt lat="43.97289" lon="9.82428">
      <time>2018-09-21T00:00:00.44Z</time>
    </trkpt>
    <trkpt lat="43.96944" lon="9.82319">
      <time>2018-09-21T00:00:00.41Z</time>
    </trkpt>
    <trkpt lat="43.96946" lon="9.82337">
      <time>2018-09-21T00:00:00.44Z</time>
    </trkpt>
    <trkpt lat="43.97167" lon="9.83023">
      <time>2018-09-21T00:00:00.4Z</time>
    </trkpt>
    <trkpt lat="43.97176" lon="9.83061">
      <time>2018-09-21T00:00:00.43Z</time>
    </trkpt>
    <trkpt lat="43.97389" lon="9.84031">
      <time>2018-09-21T00:00:00.4Z</time>
    </trkpt>
    <trkpt lat="43.97395" lon="9.8408">
      <time>2018-09-21T00:00:00.43Z</time>
    </trkpt>
    <trkpt lat="43.97379" lon="9.84988">
      <time>2018-09-21T00:00:00.4Z</time>
    </trkpt>
    <trkpt lat="43.97117" lon="9.85834">
      <time>2018-09-21T00:00:00.39Z</time>
    </trkpt>
    <trkpt lat="43.96717" lon="9.8678">
      <time>2018-09-21T00:00:00.39Z</time>
    </trkpt>
    <trkpt lat="43.96199" lon="9.87535">
      <time>2018-09-21T00:00:00.39Z</time>
    </trkpt>
    <trkpt lat="43.95582" lon="9.88055">
      <time>2018-09-21T00:00:00.39Z</time>
    </trkpt>
    <trkpt lat="43.94867" lon="9.88196">
      <time>2018-09-21T00:00:00.38Z</time>
    </trkpt>
    <trkpt lat="43.94825" lon="9.88194">
      <time>2018-09-21T00:00:00.42Z</time>
    </trkpt>
    <trkpt lat="43.94223" lon="9.87984">
      <time>2018-09-21T00:00:00.38Z</time>
    </trkpt>
    <trkpt lat="43.93598" lon="9.87565">
      <time>2018-09-21T00:00:00.38Z</time>
    </trkpt>
    <trkpt lat="43.92782" lon="9.86927">
      <time>2018-09-21T00:00:00.37Z</time>
    </trkpt>
    <trkpt lat="43.92017" lon="9.86139">
      <time>2019-09-21T00:00:00.37Z</time>
    </trkpt>
    <trkpt lat="43.91362" lon="9.85398">
      <time>2019-09-21T00:00:00.37Z</time>
    </trkpt>
    <trkpt lat="43.90843" lon="9.84549">
      <time>2019-09-21T00:00:00.37Z</time>
    </trkpt>
    <trkpt lat="43.90417" lon="9.83747">
      <time>2019-09-21T00:00:00.36Z</time>
    </trkpt>
    <trkpt lat="43.90194" lon="9.83012">
      <time>2019-09-21T00:00:00.36Z</time>
    </trkpt>
    <trkpt lat="43.89936" lon="9.82788">
      <time>2019-09-21T00:00:00.36Z</time>
    </trkpt>
    <trkpt lat="43.9007" lon="9.83524">
      <time>2019-09-21T00:00:00.36Z</time>
    </trkpt>
    <trkpt lat="43.89855" lon="9.84463">
      <time>2019-09-21T00:00:00.35Z</time>
    </trkpt>
    <trkpt lat="43.90536" lon="9.85376">
      <time>2019-09-21T00:00:00.35Z</time>
    </trkpt>
    <trkpt lat="43.90536" lon="9.86618">
      <time>2019-09-21T00:00:00.34Z</time>
    </trkpt>
    <trkpt lat="43.90537" lon="9.86804">
      <time>2019-09-21T00:00:00.43Z</time>
    </trkpt>
    <trkpt lat="43.90619" lon="9.88081">
      <time>2019-09-21T00:00:00.43Z</time>
    </trkpt>
    <trkpt lat="43.90628" lon="9.88143">
      <time>2019-09-21T00:00:00.46Z</time>
    </trkpt>
    <trkpt lat="43.90638" lon="9.89202">
      <time>2019-09-21T00:00:00.43Z</time>
    </trkpt>
    <trkpt lat="43.90646" lon="9.90332">
      <time>2019-09-21T00:00:00.42Z</time>
    </trkpt>
    <trkpt lat="43.90932" lon="9.91719">
      <time>2019-09-21T00:00:00.42Z</time>
    </trkpt>
    <trkpt lat="43.91216" lon="9.93095">
      <time>2019-09-21T00:00:00.42Z</time>
    </trkpt>
    <trkpt lat="43.91589" lon="9.93927">
      <time>2019-09-21T00:00:00.41Z</time>
    </trkpt>
    <trkpt lat="43.91979" lon="9.94894">
      <time>2019-09-21T00:00:00.41Z</time>
    </trkpt>
    <trkpt lat="43.92236" lon="9.95955">
      <time>2019-09-21T00:00:00.41Z</time>
    </trkpt>
    <trkpt lat="43.92574" lon="9.96548">
      <time>2019-09-21T00:00:00.41Z</time>
    </trkpt>
    <trkpt lat="43.93083" lon="9.97181">
      <time>2019-09-21T00:00:00.4Z</time>
    </trkpt>
    <trkpt lat="43.93584" lon="9.97556">
      <time>2019-09-21T00:00:00.4Z</time>
    </trkpt>
    <trkpt lat="43.94216" lon="9.98043">
      <time>2019-09-21T00:00:00.4Z</time>
    </trkpt>
    <trkpt lat="43.94758" lon="9.98167">
      <time>2019-09-21T00:00:00.4Z</time>
    </trkpt>
    <trkpt lat="43.94999" lon="9.97758">
      <time>2019-09-21T00:00:00.4Z</time>
    </trkpt>
    <trkpt lat="43.94564" lon="9.9657">
      <time>2020-09-21T00:00:00.39Z</time>
    </trkpt>
    <trkpt lat="43.94535" lon="9.96506">
      <time>2020-09-21T00:00:00.42Z</time>
    </trkpt>
    <trkpt lat="43.94164" lon="9.95118">
      <time>2020-09-21T00:00:00.39Z</time>
    </trkpt>
    <trkpt lat="43.94151" lon="9.95047">
      <time>2020-09-21T00:00:00.42Z</time>
    </trkpt>
    <trkpt lat="43.93989" lon="9.93861">
      <time>2020-09-21T00:00:00.38Z</time>
    </trkpt>
    <trkpt lat="43.93979" lon="9.93811">
      <time>2020-09-21T00:00:00.42Z</time>
    </trkpt>
    <trkpt lat="43.9374" lon="9.92906">
      <time>2020-09-21T00:00:00.38Z</time>
    </trkpt>
    <trkpt lat="43.93729" lon="9.92856">
      <time>2020-09-21T00:00:00.41Z</time>
    </trkpt>
    <trkpt lat="43.93433" lon="9.91947">
      <time>2020-09-21T00:00:00.38Z</time>
    </trkpt>
    <trkpt lat="43.93415" lon="9.91901">
      <time>2020-09-21T00:00:00.41Z</time>
    </trkpt>
    <trkpt lat="43.9304" lon="9.91228">
      <time>2020-09-21T00:00:00.37Z</time>
    </trkpt>
    <trkpt lat="43.93017" lon="9.91196">
      <time>2020-09-21T00:00:00.41Z</time>
    </trkpt>
    <trkpt lat="43.92634" lon="9.90569">
      <time>2020-09-21T00:00:00.37Z</time>
    </trkpt>
    <trkpt lat="43.92621" lon="9.90539">
      <time>2020-09-21T00:00:00.4Z</time>
    </trkpt>
    <trkpt lat="43.92406" lon="9.89775">
      <time>2020-09-21T00:00:00.37Z</time>
    </trkpt>
    <trkpt lat="43.92407" lon="9.89726">
      <time>2020-09-21T00:00:00.4Z</time>
    </trkpt>
    <trkpt lat="43.92434" lon="9.88959">
      <time>2020-09-21T00:00:00.36Z</time>
    </trkpt>
    <trkpt lat="43.92414" lon="9.88089">
      <time>2020-09-21T00:00:00.34Z</time>
    </trkpt>
    <trkpt lat="43.92056" lon="9.8748">
      <time>2020-09-21T00:00:00.34Z</time>
    </trkpt>
    <trkpt lat="43.92077" lon="9.87433">
      <time>2020-09-21T00:00:00.34Z</time>
    </trkpt>
    <trkpt lat="43.92302" lon="9.87545">
      <time>2020-09-21T00:00:00.33Z</time>
    </trkpt>
    <trkpt lat="43.92303" lon="9.87547">
      <time>2020-09-21T00:00:00.33Z</time>
    </trkpt>
    <trkpt lat="43.92303" lon="9.87547">
      <time>2020-09-21T00:00:00.36Z</time>
    </trkpt>
    <trkpt lat="43.9244" lon="9.87492">
      <time>2020-09-21T00:00:00.33Z</time>
    </trkpt>
    <trkpt lat="43.92454" lon="9.87493">
      <time>2020-09-21T00:00:00.36Z</time>
    </trkpt>
    <trkpt lat="43.92835" lon="9.87607">
      <time>2020-09-21T00:00:00.32Z</time>
    </trkpt>
    <trkpt lat="43.92857" lon="9.87604">
      <time>2020-09-21T00:00:00.36Z</time>
    </trkpt>
    <trkpt lat="43.93174" lon="9.87528">
      <time>2020-09-21T00:00:00.32Z</time>
    </trkpt>
    <trkpt lat="43.93253" lon="9.87598">
      <time>2020-09-21T00:00:00.32Z</time>
    </trkpt>
    <trkpt lat="43.93253" lon="9.87598">
      <time>2020-09-21T00:00:00.35Z</time>
    </trkpt>
    <trkpt lat="43.93247" lon="9.87771">
      <time>2020-09-21T00:00:00.31Z</time>
    </trkpt>
    <trkpt lat="43.93247" lon="9.87771">
      <time>2020-09-21T00:00:00.34Z</time>
    </trkpt>
    <trkpt lat="43.93153" lon="9.88074">
      <time>2020-09-21T00:00:00.31Z</time>
    </trkpt>
    <trkpt lat="43.9315" lon="9.88097">
      <time>2020-09-21T00:00:00.34Z</time>
    </trkpt>
    <trkpt lat="43.93151" lon="9.88726">
      <time>2020-09-21T00:00:00.31Z</time>
    </trkpt>
    <trkpt lat="43.9316" lon="9.88759">
      <time>2020-09-21T00:00:00.34Z</time>
    </trkpt>
    <trkpt lat="43.93378" lon="9.89104">
      <time>2020-09-21T00:00:00.3Z</time>
    </trkpt>
    <trkpt lat="43.93498" lon="9.89349">
      <time>2020-09-21T00:00:00.3Z</time>
    </trkpt>
    <trkpt lat="43.93637" lon="9.89427">
      <time>2020-09-21T00:00:00.29Z</time>
    </trkpt>
    <trkpt lat="43.93388" lon="9.88727">
      <time>2020-09-21T00:00:00.29Z</time>
    </trkpt>
    <trkpt lat="43.93373" lon="9.88679">
      <time>2020-09-21T00:00:00.32Z</time>
    </trkpt>
    <trkpt lat="43.93162" lon="9.87498">
      <time>2021-09-21T00:00:00.29Z</time>
    </trkpt>
    <trkpt lat="43.93156" lon="9.87425">
      <time>2021-09-21T00:00:00.32Z</time>
    </trkpt>
    <trkpt lat="43.93164" lon="9.86162">
      <time>2021-09-21T00:00:00.28Z</time>
    </trkpt>
    <trkpt lat="43.93174" lon="9.86102">
      <time>2021-09-21T00:00:00.31Z</time>
    </trkpt>
    <trkpt lat="43.9328" lon="9.85364">
      <time>2021-09-21T00:00:00.28Z</time>
    </trkpt>
    <trkpt lat="43.93265" lon="9.85323">
      <time>2021-09-21T00:00:00.31Z</time>
    </trkpt>
    <trkpt lat="43.9283" lon="9.84677">
      <time>2021-09-21T00:00:00.28Z</time>
    </trkpt>
    <trkpt lat="43.92808" lon="9.84654">
      <time>2021-09-21T00:00:00.3Z</time>
    </trkpt>
    <trkpt lat="43.92322" lon="9.84227">
      <time>2021-09-21T00:00:00.27Z</time>
    </trkpt>
    <trkpt lat="43.92295" lon="9.84207">
      <time>2021-09-21T00:00:00.3Z</time>
    </trkpt>
    <trkpt lat="43.9166" lon="9.83879">
      <time>2021-09-21T00:00:00.27Z</time>
    </trkpt>
    <trkpt lat="43.90894" lon="9.83485">
      <time>2021-09-21T00:00:00.26Z</time>
    </trkpt>
    <trkpt lat="43.89979" lon="9.83321">
      <time>2021-09-21T00:00:00.26Z</time>
    </trkpt>
    <trkpt lat="43.89929" lon="9.8331">
      <time>2021-09-21T00:00:00.29Z</time>
    </trkpt>
    <trkpt lat="44.095" lon="8.85252">
      <time>2027-09-21T00:00:00.31Z</time>
    </trkpt>
    <trkpt lat="44.10256" lon="8.84914">
      <time>2027-09-21T00:00:00.31Z</time>
    </trkpt>
    <trkpt lat="44.1123" lon="8.84794">
      <time>2027-09-21T00:00:00.31Z</time>
    </trkpt>
    <trkpt lat="44.12299" lon="8.85002">
      <time>2027-09-21T00:00:00.3Z</time>
    </trkpt>
    <trkpt lat="44.13213" lon="8.85555">
      <time>2027-09-21T00:00:00.3Z</time>
    </trkpt>
    <trkpt lat="44.13918" lon="8.8625">
      <time>2027-09-21T00:00:00.29Z</time>
    </trkpt>
    <trkpt lat="44.14375" lon="8.86892">
      <time>2027-09-21T00:00:00.29Z</time>
    </trkpt>
    <trkpt lat="44.14491" lon="8.87383">
      <time>2027-09-21T00:00:00.29Z</time>
    </trkpt>
    <trkpt lat="44.14438" lon="8.87624">
      <time>2027-09-21T00:00:00.28Z</time>
    </trkpt>
    <trkpt lat="44.14215" lon="8.87616">
      <time>2027-09-21T00:00:00.28Z</time>
    </trkpt>
    <trkpt lat="44.13954" lon="8.87416">
      <time>2027-09-21T00:00:00.28Z</time>
    </trkpt>
    <trkpt lat="44.13682" lon="8.87028">
      <time>2028-09-21T00:00:00.27Z</time>
    </trkpt>
    <trkpt lat="44.13435" lon="8.86368">
      <time>2028-09-21T00:00:00.27Z</time>
    </trkpt>
    <trkpt lat="44.13379" lon="8.85677">
      <time>2028-09-21T00:00:00.27Z</time>
    </trkpt>
    <trkpt lat="44.1348" lon="8.85224">
      <time>2028-09-21T00:00:00.26Z</time>
    </trkpt>
    <trkpt lat="44.13598" lon="8.84911">
      <time>2028-09-21T00:00:00.26Z</time>
    </trkpt>
    <trkpt lat="44.13619" lon="8.84495">
      <time>2028-09-21T00:00:00.26Z</time>
    </trkpt>
    <trkpt lat="44.13745" lon="8.84119">
      <time>2028-09-21T00:00:00.25Z</time>
    </trkpt>
    <trkpt lat="44.13809" lon="8.83506">
      <time>2028-09-21T00:00:00.25Z</time>
    </trkpt>
    <trkpt lat="44.14132" lon="8.82769">
      <time>2028-09-21T00:00:00.25Z</time>
    </trkpt>
    <trkpt lat="44.14408" lon="8.82161">
      <time>2028-09-21T00:00:00.24Z</time>
    </trkpt>
    <trkpt lat="44.15597" lon="8.75647">
      <time>2029-09-21T00:00:00.52Z</time>
    </trkpt>
    <trkpt lat="44.15763" lon="8.74801">
      <time>2029-09-21T00:00:00.51Z</time>
    </trkpt>
    <trkpt lat="44.16057" lon="8.73881">
      <time>2029-09-21T00:00:00.51Z</time>
    </trkpt>
    <trkpt lat="44.16506" lon="8.72982">
      <time>2029-09-21T00:00:00.5Z</time>
    </trkpt>
    <trkpt lat="44.17116" lon="8.72423">
      <time>2029-09-21T00:00:00.5Z</time>
    </trkpt>
    <trkpt lat="44.17817" lon="8.72225">
      <time>2029-09-21T00:00:00.5Z</time>
    </trkpt>
    <trkpt lat="44.17844" lon="8.72238">
      <time>2029-09-21T00:00:00.53Z</time>
    </trkpt>
    <trkpt lat="44.18301" lon="8.72358">
      <time>2029-09-21T00:00:00.5Z</time>
    </trkpt>
    <trkpt lat="44.18301" lon="8.72358">
      <time>2029-09-21T00:00:00.52Z</time>
    </trkpt>
    <trkpt lat="44.1863" lon="8.72527">
      <time>2029-09-21T00:00:00.49Z</time>
    </trkpt>
    <trkpt lat="44.18827" lon="8.72646">
      <time>2029-09-21T00:00:00.49Z</time>
    </trkpt>
    <trkpt lat="44.19121" lon="8.72747">
      <time>2029-09-21T00:00:00.49Z</time>
    </trkpt>
    <trkpt lat="44.19219" lon="8.7282">
      <time>2029-09-21T00:00:00.48Z</time>
    </trkpt>
    <trkpt lat="44.19339" lon="8.72674">
      <time>2029-09-21T00:00:00.48Z</time>
    </trkpt>
    <trkpt lat="44.19339" lon="8.72674">
      <time>2029-09-21T00:00:00.51Z</time>
    </trkpt>
    <trkpt lat="44.1949" lon="8.72439">
      <time>2029-09-21T00:00:00.48Z</time>
    </trkpt>
    <trkpt lat="44.19753" lon="8.72061">
      <time>2030-09-21T00:00:00.47Z</time>
    </trkpt>
    <trkpt lat="44.20021" lon="8.71616">
      <time>2030-09-21T00:00:00.47Z</time>
    </trkpt>
    <trkpt lat="44.19731" lon="8.69909">
      <time>2030-09-21T00:00:00.46Z</time>
    </trkpt>
    <trkpt lat="44.19731" lon="8.69909">
      <time>2030-09-21T00:00:00.49Z</time>
    </trkpt>
    <trkpt lat="44.19711" lon="8.69564">
      <time>2030-09-21T00:00:00.45Z</time>
    </trkpt>
    <trkpt lat="44.19711" lon="8.69564">
      <time>2030-09-21T00:00:00.49Z</time>
    </trkpt>
    <trkpt lat="44.19807" lon="8.69417">
      <time>2030-09-21T00:00:00.45Z</time>
    </trkpt>
    <trkpt lat="44.19805" lon="8.69412">
      <time>2030-09-21T00:00:00.5Z</time>
    </trkpt>
    <trkpt lat="44.19742" lon="8.69299">
      <time>2030-09-21T00:00:00.44Z</time>
    </trkpt>
    <trkpt lat="44.19548" lon="8.68934">
      <time>2030-09-21T00:00:00.44Z</time>
    </trkpt>
    <trkpt lat="44.19317" lon="8.68697">
      <time>2030-09-21T00:00:00.44Z</time>
    </trkpt>
    <trkpt lat="44.19011" lon="8.68753">
      <time>2030-09-21T00:00:00.43Z</time>
    </trkpt>
    <trkpt lat="44.18996" lon="8.68759">
      <time>2030-09-21T00:00:00.44Z</time>
    </trkpt>
    <trkpt lat="44.18973" lon="8.68763">
      <time>2030-09-21T00:00:00.47Z</time>
    </trkpt>
    <trkpt lat="44.18752" lon="8.68447">
      <time>2030-09-21T00:00:00.42Z</time>
    </trkpt>
    <trkpt lat="44.18751" lon="8.68418">
      <time>2030-09-21T00:00:00.45Z</time>
    </trkpt>
    <trkpt lat="44.18712" lon="8.67785">
      <time>2030-09-21T00:00:00.42Z</time>
    </trkpt>
    <trkpt lat="44.18708" lon="8.66921">
      <time>2030-09-21T00:00:00.41Z</time>
    </trkpt>
    <trkpt lat="44.18758" lon="8.66058">
      <time>2030-09-21T00:00:00.41Z</time>
    </trkpt>
    <trkpt lat="44.18752" lon="8.66015">
      <time>2030-09-21T00:00:00.44Z</time>
    </trkpt>
    <trkpt lat="44.18576" lon="8.65351">
      <time>2030-09-21T00:00:00.41Z</time>
    </trkpt>
    <trkpt lat="44.18439" lon="8.6464">
      <time>2030-09-21T00:00:00.4Z</time>
    </trkpt>
    <trkpt lat="44.18176" lon="8.64083">
      <time>2030-09-21T00:00:00.4Z</time>
    </trkpt>
    <trkpt lat="44.1778" lon="8.63967">
      <time>2030-09-21T00:00:00.4Z</time>
    </trkpt>
    <trkpt lat="44.17276" lon="8.64089">
      <time>2030-09-21T00:00:00.39Z</time>
    </trkpt>
    <trkpt lat="44.16705" lon="8.64159">
      <time>2030-09-21T00:00:00.39Z</time>
    </trkpt>
    <trkpt lat="44.1624" lon="8.63991">
      <time>2030-09-21T00:00:00.39Z</time>
    </trkpt>
    <trkpt lat="44.15707" lon="8.63784">
      <time>2030-09-21T00:00:00.38Z</time>
    </trkpt>
    <trkpt lat="44.15043" lon="8.63604">
      <time>2021-01-10T00:00:00.38Z</time>
    </trkpt>
    <trkpt lat="44.14327" lon="8.63317">
      <time>2021-01-10T00:00:00.38Z</time>
    </trkpt>
    <trkpt lat="44.13626" lon="8.63043">
      <time>2021-01-10T00:00:00.38Z</time>
    </trkpt>
    <trkpt lat="44.12928" lon="8.62732">
      <time>2021-01-10T00:00:00.37Z</time>
    </trkpt>
    <trkpt lat="44.12307" lon="8.6235">
      <time>2021-01-10T00:00:00.37Z</time>
    </trkpt>
    <trkpt lat="44.11795" lon="8.61807">
      <time>2021-01-10T00:00:00.37Z</time>
    </trkpt>
    <trkpt lat="44.11283" lon="8.6126">
      <time>2021-01-10T00:00:00.37Z</time>
    </trkpt>
    <trkpt lat="44.1069" lon="8.60838">
      <time>2021-01-10T00:00:00.36Z</time>
    </trkpt>
    <trkpt lat="44.1004" lon="8.60356">
      <time>2021-01-10T00:00:00.36Z</time>
    </trkpt>
    <trkpt lat="44.0941" lon="8.59923">
      <time>2021-01-10T00:00:00.36Z</time>
    </trkpt>
    <trkpt lat="44.08714" lon="8.59373">
      <time>2021-01-10T00:00:00.35Z</time>
    </trkpt>
    <trkpt lat="44.0808" lon="8.58827">
      <time>2021-01-10T00:00:00.34Z</time>
    </trkpt>
    <trkpt lat="44.0736" lon="8.58264">
      <time>2021-01-10T00:00:00.34Z</time>
    </trkpt>
    <trkpt lat="44.07388" lon="8.58214">
      <time>2021-01-10T00:00:00.36Z</time>
    </trkpt>
    <trkpt lat="44.07388" lon="8.58214">
      <time>2021-01-10T00:00:00.36Z</time>
    </trkpt>
    <trkpt lat="44.07343" lon="8.58167">
      <time>2021-01-10T00:00:00.39Z</time>
    </trkpt>
    <trkpt lat="44.06544" lon="8.57158">
      <time>2021-01-10T00:00:00.35Z</time>
    </trkpt>
    <trkpt lat="44.06513" lon="8.57094">
      <time>2021-01-10T00:00:00.38Z</time>
    </trkpt>
    <trkpt lat="44.05797" lon="8.55874">
      <time>2021-01-10T00:00:00.35Z</time>
    </trkpt>
    <trkpt lat="44.05763" lon="8.55808">
      <time>2021-01-10T00:00:00.38Z</time>
    </trkpt>
    <trkpt lat="44.05019" lon="8.54488">
      <time>2021-01-10T00:00:00.34Z</time>
    </trkpt>
    <trkpt lat="44.04262" lon="8.52927">
      <time>2021-01-10T00:00:00.34Z</time>
    </trkpt>
    <trkpt lat="44.04233" lon="8.52853">
      <time>2021-01-10T00:00:00.37Z</time>
    </trkpt>
    <trkpt lat="44.03687" lon="8.51387">
      <time>2021-01-10T00:00:00.34Z</time>
    </trkpt>
    <trkpt lat="44.03147" lon="8.49949">
      <time>2021-01-10T00:00:00.33Z</time>
    </trkpt>
    <trkpt lat="44.02394" lon="8.48576">
      <time>2021-01-10T00:00:00.33Z</time>
    </trkpt>
    <trkpt lat="44.02345" lon="8.48513">
      <time>2021-01-10T00:00:00.36Z</time>
    </trkpt>
    <trkpt lat="44.0147" lon="8.47637">
      <time>2021-01-10T00:00:00.33Z</time>
    </trkpt>
    <trkpt lat="44.00729" lon="8.46941">
      <time>2021-01-10T00:00:00.32Z</time>
    </trkpt>
    <trkpt lat="43.99876" lon="8.46173">
      <time>2021-01-10T00:00:00.32Z</time>
    </trkpt>
    <trkpt lat="43.99054" lon="8.4556">
      <time>2021-01-10T00:00:00.32Z</time>
    </trkpt>
    <trkpt lat="43.98143" lon="8.44905">
      <time>2021-02-10T00:00:00.31Z</time>
    </trkpt>
    <trkpt lat="43.97291" lon="8.44329">
      <time>2021-02-10T00:00:00.31Z</time>
    </trkpt>
    <trkpt lat="43.96484" lon="8.43681">
      <time>2021-02-10T00:00:00.31Z</time>
    </trkpt>
    <trkpt lat="43.95725" lon="8.43116">
      <time>2021-02-10T00:00:00.3Z</time>
    </trkpt>
    <trkpt lat="43.94938" lon="8.42735">
      <time>2021-02-10T00:00:00.3Z</time>
    </trkpt>
    <trkpt lat="43.94198" lon="8.42345">
      <time>2021-02-10T00:00:00.3Z</time>
    </trkpt>
    <trkpt lat="43.9346" lon="8.41936">
      <time>2021-02-10T00:00:00.29Z</time>
    </trkpt>
    <trkpt lat="43.92687" lon="8.41596">
      <time>2021-02-10T00:00:00.29Z</time>
    </trkpt>
    <trkpt lat="43.90191" lon="8.40051">
      <time>2021-02-10T00:00:00.28Z</time>
    </trkpt>
    <trkpt lat="43.89429" lon="8.39133">
      <time>2021-02-10T00:00:00.25Z</time>
    </trkpt>
    <trkpt lat="43.88746" lon="8.37985">
      <time>2021-02-10T00:00:00.25Z</time>
    </trkpt>
    <trkpt lat="43.88239" lon="8.367">
      <time>2021-02-10T00:00:00.25Z</time>
    </trkpt>
    <trkpt lat="43.87896" lon="8.35492">
      <time>2021-02-10T00:00:00.24Z</time>
    </trkpt>
    <trkpt lat="43.87896" lon="8.35491">
      <time>2021-02-10T00:00:00.24Z</time>
    </trkpt>
    <trkpt lat="43.87881" lon="8.35435">
      <time>2021-02-10T00:00:00.27Z</time>
    </trkpt>
    <trkpt lat="43.87675" lon="8.34341">
      <time>2021-02-10T00:00:00.24Z</time>
    </trkpt>
    <trkpt lat="43.87668" lon="8.34286">
      <time>2021-02-10T00:00:00.27Z</time>
    </trkpt>
    <trkpt lat="43.87488" lon="8.33221">
      <time>2021-02-10T00:00:00.24Z</time>
    </trkpt>
    <trkpt lat="43.87488" lon="8.33192">
      <time>2021-02-10T00:00:00.27Z</time>
    </trkpt>
    <trkpt lat="43.87409" lon="8.32251">
      <time>2021-02-10T00:00:00.23Z</time>
    </trkpt>
    <trkpt lat="43.87419" lon="8.32229">
      <time>2021-02-10T00:00:00.26Z</time>
    </trkpt>
    <trkpt lat="43.87354" lon="8.31456">
      <time>2021-02-10T00:00:00.23Z</time>
    </trkpt>
    <trkpt lat="43.8735" lon="8.31424">
      <time>2021-02-10T00:00:00.26Z</time>
    </trkpt>
    <trkpt lat="43.87184" lon="8.30703">
      <time>2021-02-10T00:00:00.23Z</time>
    </trkpt>
    <trkpt lat="43.87169" lon="8.30663">
      <time>2021-02-10T00:00:00.26Z</time>
    </trkpt>
    <trkpt lat="43.86893" lon="8.29994">
      <time>2021-02-10T00:00:00.22Z</time>
    </trkpt>
    <trkpt lat="43.86869" lon="8.29966">
      <time>2021-02-10T00:00:00.25Z</time>
    </trkpt>
    <trkpt lat="43.86427" lon="8.29421">
      <time>2021-02-10T00:00:00.22Z</time>
    </trkpt>
    <trkpt lat="43.86402" lon="8.29402">
      <time>2021-02-10T00:00:00.25Z</time>
    </trkpt>
    <trkpt lat="43.85901" lon="8.29018">
      <time>2021-02-10T00:00:00.21Z</time>
    </trkpt>
    <trkpt lat="43.85864" lon="8.29006">
      <time>2021-02-10T00:00:00.24Z</time>
    </trkpt>
    <trkpt lat="43.85029" lon="8.28802">
      <time>2021-02-10T00:00:00.21Z</time>
    </trkpt>
    <trkpt lat="43.85009" lon="8.28806">
      <time>2021-02-10T00:00:00.24Z</time>
    </trkpt>
    <trkpt lat="43.83993" lon="8.28246">
      <time>2021-03-10T00:00:00.21Z</time>
    </trkpt>
    <trkpt lat="43.83952" lon="8.28217">
      <time>2021-03-10T00:00:00.24Z</time>
    </trkpt>
    <trkpt lat="43.828" lon="8.27476">
      <time>2021-03-10T00:00:00.21Z</time>
    </trkpt>
    <trkpt lat="43.82754" lon="8.27418">
      <time>2021-03-10T00:00:00.23Z</time>
    </trkpt>
    <trkpt lat="43.81591" lon="8.26305">
      <time>2021-03-10T00:00:00.2Z</time>
    </trkpt>
    <trkpt lat="43.81534" lon="8.26243">
      <time>2021-03-10T00:00:00.23Z</time>
    </trkpt>
    <trkpt lat="43.80482" lon="8.24791">
      <time>2021-03-10T00:00:00.2Z</time>
    </trkpt>
    <trkpt lat="43.80412" lon="8.2471">
      <time>2021-03-10T00:00:00.23Z</time>
    </trkpt>
    <trkpt lat="43.79482" lon="8.23124">
      <time>2021-03-10T00:00:00.2Z</time>
    </trkpt>
    <trkpt lat="43.79437" lon="8.23046">
      <time>2021-03-10T00:00:00.22Z</time>
    </trkpt>
    <trkpt lat="43.7862" lon="8.21359">
      <time>2021-03-10T00:00:00.2Z</time>
    </trkpt>
    <trkpt lat="43.78572" lon="8.21275">
      <time>2021-03-10T00:00:00.22Z</time>
    </trkpt>
    <trkpt lat="43.77821" lon="8.19658">
      <time>2021-03-10T00:00:00.19Z</time>
    </trkpt>
    <trkpt lat="43.77791" lon="8.19563">
      <time>2021-03-10T00:00:00.22Z</time>
    </trkpt>
    <trkpt lat="43.77075" lon="8.18012">
      <time>2021-03-10T00:00:00.19Z</time>
    </trkpt>
    <trkpt lat="43.7629" lon="8.16534">
      <time>2021-03-10T00:00:00.19Z</time>
    </trkpt>
    <trkpt lat="43.75573" lon="8.15256">
      <time>2021-03-10T00:00:00.18Z</time>
    </trkpt>
    <trkpt lat="43.7477" lon="8.1407">
      <time>2021-03-10T00:00:00.18Z</time>
    </trkpt>
    <trkpt lat="43.74755" lon="8.13991">
      <time>2021-03-10T00:00:00.21Z</time>
    </trkpt>
    <trkpt lat="43.73961" lon="8.12755">
      <time>2021-03-10T00:00:00.17Z</time>
    </trkpt>
    <trkpt lat="43.73932" lon="8.12709">
      <time>2021-03-10T00:00:00.19Z</time>
    </trkpt>
    <trkpt lat="43.73146" lon="8.11311">
      <time>2021-03-10T00:00:00.16Z</time>
    </trkpt>
    <trkpt lat="43.73103" lon="8.11227">
      <time>2021-03-10T00:00:00.2Z</time>
    </trkpt>
    <trkpt lat="43.72497" lon="8.09727">
      <time>2021-03-10T00:00:00.16Z</time>
    </trkpt>
    <trkpt lat="43.72011" lon="8.08143">
      <time>2021-03-10T00:00:00.16Z</time>
    </trkpt>
    <trkpt lat="43.71985" lon="8.08056">
      <time>2021-03-10T00:00:00.19Z</time>
    </trkpt>
    <trkpt lat="43.71704" lon="8.06673">
      <time>2021-03-10T00:00:00.15Z</time>
    </trkpt>
    <trkpt lat="43.71531" lon="8.05436">
      <time>2021-03-10T00:00:00.15Z</time>
    </trkpt>
    <trkpt lat="43.71233" lon="8.04331">
      <time>2021-03-10T00:00:00.15Z</time>
    </trkpt>
    <trkpt lat="43.71215" lon="8.04293">
      <time>2021-03-10T00:00:00.18Z</time>
    </trkpt>
    <trkpt lat="43.70864" lon="8.03516">
      <time>2021-03-10T00:00:00.14Z</time>
    </trkpt>
    <trkpt lat="43.70845" lon="8.03476">
      <time>2021-03-10T00:00:00.17Z</time>
    </trkpt>
    <trkpt lat="43.69007" lon="8.01982">
      <time>2021-03-10T00:00:00.14Z</time>
    </trkpt>
    <trkpt lat="43.67802" lon="8.0097">
      <time>2021-03-10T00:00:00.13Z</time>
    </trkpt>
    <trkpt lat="43.66536" lon="7.99833">
      <time>2021-03-10T00:00:00.13Z</time>
    </trkpt>
    <trkpt lat="43.65244" lon="7.98438">
      <time>2021-03-10T00:00:00.13Z</time>
    </trkpt>
    <trkpt lat="43.63992" lon="7.9687">
      <time>2021-04-10T00:00:00.12Z</time>
    </trkpt>
    <trkpt lat="43.62847" lon="7.95211">
      <time>2021-04-10T00:00:00.12Z</time>
    </trkpt>
    <trkpt lat="43.61797" lon="7.93337">
      <time>2021-04-10T00:00:00.12Z</time>
    </trkpt>
    <trkpt lat="43.60807" lon="7.91459">
      <time>2021-04-10T00:00:00.11Z</time>
    </trkpt>
    <trkpt lat="43.601" lon="7.89574">
      <time>2021-04-10T00:00:00.11Z</time>
    </trkpt>
    <trkpt lat="43.59455" lon="7.87655">
      <time>2021-04-10T00:00:00.11Z</time>
    </trkpt>
    <trkpt lat="43.58844" lon="7.85645">
      <time>2021-04-10T00:00:00.11Z</time>
    </trkpt>
    <trkpt lat="43.58202" lon="7.83709">
      <time>2021-04-10T00:00:00.1Z</time>
    </trkpt>
    <trkpt lat="43.57542" lon="7.81784">
      <time>2021-04-10T00:00:00.1Z</time>
    </trkpt>
    <trkpt lat="43.56874" lon="7.79655">
      <time>2021-04-10T00:00:00.1Z</time>
    </trkpt>
    <trkpt lat="43.56149" lon="7.77494">
      <time>2021-04-10T00:00:00.09Z</time>
    </trkpt>
    <trkpt lat="43.55373" lon="7.7514">
      <time>2021-04-10T00:00:00.08Z</time>
    </trkpt>
    <trkpt lat="43.55365" lon="7.75121">
      <time>2021-04-10T00:00:00.09Z</time>
    </trkpt>
    <trkpt lat="43.55326" lon="7.74994">
      <time>2021-04-10T00:00:00.12Z</time>
    </trkpt>
    <trkpt lat="43.54636" lon="7.72633">
      <time>2021-04-10T00:00:00.08Z</time>
    </trkpt>
    <trkpt lat="43.54584" lon="7.72464">
      <time>2021-04-10T00:00:00.11Z</time>
    </trkpt>
    <trkpt lat="43.5398" lon="7.70013">
      <time>2021-04-10T00:00:00.07Z</time>
    </trkpt>
    <trkpt lat="43.53948" lon="7.6989">
      <time>2021-04-10T00:00:00.11Z</time>
    </trkpt>
    <trkpt lat="43.53507" lon="7.67524">
      <time>2021-04-10T00:00:00.07Z</time>
    </trkpt>
    <trkpt lat="43.53478" lon="7.67419">
      <time>2021-04-10T00:00:00.1Z</time>
    </trkpt>
    <trkpt lat="43.53166" lon="7.65189">
      <time>2021-04-10T00:00:00.07Z</time>
    </trkpt>
    <trkpt lat="43.53152" lon="7.65068">
      <time>2021-04-10T00:00:00.1Z</time>
    </trkpt>
    <trkpt lat="43.52772" lon="7.62731">
      <time>2021-04-10T00:00:00.06Z</time>
    </trkpt>
    <trkpt lat="43.52753" lon="7.62604">
      <time>2021-04-10T00:00:00.09Z</time>
    </trkpt>
    <trkpt lat="43.52352" lon="7.60196">
      <time>2021-04-10T00:00:00.06Z</time>
    </trkpt>
    <trkpt lat="43.5234" lon="7.60068">
      <time>2021-04-10T00:00:00.09Z</time>
    </trkpt>
    <trkpt lat="43.51945" lon="7.57213">
      <time>2021-04-10T00:00:00.06Z</time>
    </trkpt>
    <trkpt lat="43.51932" lon="7.57043">
      <time>2021-04-10T00:00:00.09Z</time>
    </trkpt>
    <trkpt lat="43.52111" lon="7.53737">
      <time>2021-04-10T00:00:00.05Z</time>
    </trkpt>
    <trkpt lat="43.52161" lon="7.53605">
      <time>2021-04-10T00:00:00.08Z</time>
    </trkpt>
    <trkpt lat="43.52776" lon="7.50514">
      <time>2021-04-10T00:00:00.05Z</time>
    </trkpt>
    <trkpt lat="43.52808" lon="7.50359">
      <time>2021-04-10T00:00:00.08Z</time>
    </trkpt>
    <trkpt lat="43.54067" lon="7.48001">
      <time>2021-04-10T00:00:00.05Z</time>
    </trkpt>
    <trkpt lat="43.54155" lon="7.47914">
      <time>2021-04-10T00:00:00.08Z</time>
    </trkpt>
    <trkpt lat="43.55759" lon="7.46549">
      <time>2021-04-10T00:00:00.04Z</time>
    </trkpt>
    <trkpt lat="43.55849" lon="7.46486">
      <time>2021-04-10T00:00:00.07Z</time>
    </trkpt>
    <trkpt lat="43.57321" lon="7.45482">
      <time>2021-04-10T00:00:00.04Z</time>
    </trkpt>
    <trkpt lat="43.57394" lon="7.45435">
      <time>2021-04-10T00:00:00.07Z</time>
    </trkpt>
    <trkpt lat="43.58787" lon="7.44771">
      <time>2021-05-10T00:00:00.04Z</time>
    </trkpt>
    <trkpt lat="43.58852" lon="7.44737">
      <time>2021-05-10T00:00:00.07Z</time>
    </trkpt>
    <trkpt lat="43.5987" lon="7.43987">
      <time>2021-05-10T00:00:00.03Z</time>
    </trkpt>
    <trkpt lat="43.59922" lon="7.43944">
      <time>2021-05-10T00:00:00.06Z</time>
    </trkpt>
    <trkpt lat="43.60481" lon="7.43124">
      <time>2021-05-10T00:00:00.03Z</time>
    </trkpt>
    <trkpt lat="43.60498" lon="7.43081">
      <time>2021-05-10T00:00:00.06Z</time>
    </trkpt>
    <trkpt lat="43.6072" lon="7.42356">
      <time>2021-05-10T00:00:00.03Z</time>
    </trkpt>
    <trkpt lat="43.60735" lon="7.42318">
      <time>2021-05-10T00:00:00.05Z</time>
    </trkpt>
    <trkpt lat="43.60777" lon="7.4152">
      <time>2021-05-10T00:00:00.02Z</time>
    </trkpt>
    <trkpt lat="43.61016" lon="7.41534">
      <time>2021-05-10T00:00:00.02Z</time>
    </trkpt>
    <trkpt lat="43.61067" lon="7.41485">
      <time>2021-05-10T00:00:00.05Z</time>
    </trkpt>
    <trkpt lat="43.61276" lon="7.41284">
      <time>2021-05-10T00:00:00.02Z</time>
    </trkpt>
    <trkpt lat="43.61276" lon="7.41284">
      <time>2021-05-10T00:00:00.05Z</time>
    </trkpt>
    <trkpt lat="43.61609" lon="7.41111">
      <time>2021-05-10T00:00:00.01Z</time>
    </trkpt>
    <trkpt lat="43.61308" lon="7.40366">
      <time>2021-05-10T00:00:00.01Z</time>
    </trkpt>
    <trkpt lat="43.61282" lon="7.40318">
      <time>2021-05-10T00:00:00.04Z</time>
    </trkpt>
    <trkpt lat="43.61284" lon="7.40209">
      <time>2021-05-10T00:00:00.01Z</time>
    </trkpt>
    <trkpt lat="43.61301" lon="7.40216">
      <time>2021-05-10T00:00:00.04Z</time>
    </trkpt>
    <trkpt lat="43.61519" lon="7.40077">
      <time>2021-05-10T00:00:00Z</time>
    </trkpt>
    <trkpt lat="43.61519" lon="7.40077">
      <time>2021-05-10T00:00:00.03Z</time>
    </trkpt>
    <trkpt lat="43.61849" lon="7.39916">
      <time>2021-05-10T00:00:00.59Z</time>
    </trkpt>
    <trkpt lat="43.6185" lon="7.39916">
      <time>2021-05-10T00:00:00Z</time>
    </trkpt>
    <trkpt lat="43.61872" lon="7.39924">
      <time>2021-05-10T00:00:00.03Z</time>
    </trkpt>
    <trkpt lat="43.62126" lon="7.3987">
      <time>2021-05-10T00:00:00.59Z</time>
    </trkpt>
    <trkpt lat="43.62255" lon="7.39709">
      <time>2021-05-10T00:00:00.59Z</time>
    </trkpt>
    <trkpt lat="43.62255" lon="7.39709">
      <time>2021-05-10T00:00:00.02Z</time>
    </trkpt>
    <trkpt lat="43.62832" lon="7.40247">
      <time>2021-05-10T00:00:00.59Z</time>
    </trkpt>
    <trkpt lat="43.62848" lon="7.4029">
      <time>2021-05-10T00:00:00.01Z</time>
    </trkpt>
    <trkpt lat="43.63757" lon="7.41471">
      <time>2021-05-10T00:00:00.58Z</time>
    </trkpt>
    <trkpt lat="43.63789" lon="7.41542">
      <time>2021-05-10T00:00:00.01Z</time>
    </trkpt>
    <trkpt lat="43.64548" lon="7.4287">
      <time>2021-05-10T00:00:00.58Z</time>
    </trkpt>
    <trkpt lat="43.64588" lon="7.42951">
      <time>2021-05-10T00:00:00.01Z</time>
    </trkpt>
    <trkpt lat="43.65208" lon="7.44509">
      <time>2021-05-10T00:00:00.58Z</time>
    </trkpt>
    <trkpt lat="43.65245" lon="7.44616">
      <time>2021-05-10T00:00:00.01Z</time>
    </trkpt>
    <trkpt lat="43.65789" lon="7.46414">
      <time>2021-05-10T00:00:00.57Z</time>
    </trkpt>
    <trkpt lat="43.65819" lon="7.46523">
      <time>2021-05-10T00:00:00Z</time>
    </trkpt>
    <trkpt lat="43.66169" lon="7.48373">
      <time>2021-05-10T00:00:00.57Z</time>
    </trkpt>
    <trkpt lat="43.66182" lon="7.48477">
      <time>2021-05-10T00:00:00Z</time>
    </trkpt>
    <trkpt lat="43.66148" lon="7.50355">
      <time>2021-05-10T00:00:00.56Z</time>
    </trkpt>
    <trkpt lat="43.6615" lon="7.50452">
      <time>2021-05-10T00:00:00.59Z</time>
    </trkpt>
    <trkpt lat="43.65861" lon="7.52035">
      <time>2021-05-10T00:00:00.56Z</time>
    </trkpt>
    <trkpt lat="43.65847" lon="7.5209">
      <time>2021-05-10T00:00:00.59Z</time>
    </trkpt>
    <trkpt lat="43.6538" lon="7.53081">
      <time>2021-05-10T00:00:00.56Z</time>
    </trkpt>
    <trkpt lat="43.65359" lon="7.53156">
      <time>2021-05-10T00:00:00.59Z</time>
    </trkpt>
    <trkpt lat="43.64906" lon="7.53897">
      <time>2021-05-10T00:00:00.56Z</time>
    </trkpt>
    <trkpt lat="43.64876" lon="7.5393">
      <time>2021-05-10T00:00:00.58Z</time>
    </trkpt>
    <trkpt lat="43.64332" lon="7.54308">
      <time>2021-05-10T00:00:00.55Z</time>
    </trkpt>
    <trkpt lat="43.64295" lon="7.54329">
      <time>2021-05-10T00:00:00.58Z</time>
    </trkpt>
    <trkpt lat="43.63696" lon="7.54844">
      <time>2021-06-10T00:00:00.55Z</time>
    </trkpt>
    <trkpt lat="43.6364" lon="7.54859">
      <time>2021-06-10T00:00:00.58Z</time>
    </trkpt>
    <trkpt lat="43.63245" lon="7.55154">
      <time>2021-06-10T00:00:00.55Z</time>
    </trkpt>
    <trkpt lat="43.63224" lon="7.55098">
      <time>2021-06-10T00:00:00.58Z</time>
    </trkpt>
    <trkpt lat="43.62924" lon="7.55371">
      <time>2021-06-10T00:00:00.54Z</time>
    </trkpt>
    <trkpt lat="43.62906" lon="7.55397">
      <time>2021-06-10T00:00:00.57Z</time>
    </trkpt>
    <trkpt lat="43.62537" lon="7.55376">
      <time>2021-06-10T00:00:00.54Z</time>
    </trkpt>
    <trkpt lat="43.62518" lon="7.55366">
      <time>2021-06-10T00:00:00.57Z</time>
    </trkpt>
    <trkpt lat="43.62137" lon="7.54941">
      <time>2021-06-10T00:00:00.54Z</time>
    </trkpt>
    <trkpt lat="43.62137" lon="7.54941">
      <time>2021-06-10T00:00:00.57Z</time>
    </trkpt>
    <trkpt lat="43.61802" lon="7.54439">
      <time>2021-06-10T00:00:00.53Z</time>
    </trkpt>
    <trkpt lat="43.61783" lon="7.54421">
      <time>2021-06-10T00:00:00.56Z</time>
    </trkpt>
    <trkpt lat="43.61376" lon="7.53506">
      <time>2021-06-10T00:00:00.53Z</time>
    </trkpt>
    <trkpt lat="43.61345" lon="7.53432">
      <time>2021-06-10T00:00:00.56Z</time>
    </trkpt>
    <trkpt lat="43.61014" lon="7.52445">
      <time>2021-06-10T00:00:00.53Z</time>
    </trkpt>
    <trkpt lat="43.61" lon="7.52411">
      <time>2021-06-10T00:00:00.56Z</time>
    </trkpt>
    <trkpt lat="43.60798" lon="7.51822">
      <time>2021-06-10T00:00:00.53Z</time>
    </trkpt>
    <trkpt lat="43.60798" lon="7.51822">
      <time>2021-06-10T00:00:00.56Z</time>
    </trkpt>
    <trkpt lat="43.60534" lon="7.50508">
      <time>2021-06-10T00:00:00.52Z</time>
    </trkpt>
    <trkpt lat="43.60522" lon="7.50422">
      <time>2021-06-10T00:00:00.55Z</time>
    </trkpt>
    <trkpt lat="43.6017" lon="7.48911">
      <time>2021-06-10T00:00:00.51Z</time>
    </trkpt>
    <trkpt lat="43.60171" lon="7.48905">
      <time>2021-06-10T00:00:00.51Z</time>
    </trkpt>
    <trkpt lat="43.60142" lon="7.48826">
      <time>2021-06-10T00:00:00.54Z</time>
    </trkpt>
    <trkpt lat="43.59731" lon="7.47277">
      <time>2021-06-10T00:00:00.5Z</time>
    </trkpt>
    <trkpt lat="43.59691" lon="7.4717">
      <time>2021-06-10T00:00:00.53Z</time>
    </trkpt>
    <trkpt lat="43.5926" lon="7.45405">
      <time>2021-06-10T00:00:00.5Z</time>
    </trkpt>
    <trkpt lat="43.59257" lon="7.45312">
      <time>2021-06-10T00:00:00.53Z</time>
    </trkpt>
    <trkpt lat="43.59114" lon="7.43392">
      <time>2021-06-10T00:00:00.5Z</time>
    </trkpt>
    <trkpt lat="43.59114" lon="7.43313">
      <time>2021-06-10T00:00:00.53Z</time>
    </trkpt>
    <trkpt lat="43.59183" lon="7.41487">
      <time>2021-06-10T00:00:00.49Z</time>
    </trkpt>
    <trkpt lat="43.59211" lon="7.41394">
      <time>2021-06-10T00:00:00.52Z</time>
    </trkpt>
    <trkpt lat="43.59366" lon="7.39578">
      <time>2021-06-10T00:00:00.49Z</time>
    </trkpt>
    <trkpt lat="43.59566" lon="7.37709">
      <time>2021-06-10T00:00:00.49Z</time>
    </trkpt>
    <trkpt lat="43.59593" lon="7.37603">
      <time>2021-06-10T00:00:00.52Z</time>
    </trkpt>
    <trkpt lat="43.59707" lon="7.35868">
      <time>2021-06-10T00:00:00.48Z</time>
    </trkpt>
    <trkpt lat="43.59706" lon="7.3576">
      <time>2021-06-10T00:00:00.51Z</time>
    </trkpt>
    <trkpt lat="43.59827" lon="7.33838">
      <time>2021-06-10T00:00:00.48Z</time>
    </trkpt>
    <trkpt lat="43.59573" lon="7.30075">
      <time>2021-06-10T00:00:00.47Z</time>
    </trkpt>
    <trkpt lat="43.59562" lon="7.29966">
      <time>2021-06-10T00:00:00.5Z</time>
    </trkpt>
    <trkpt lat="43.59103" lon="7.28151">
      <time>2021-06-10T00:00:00.47Z</time>
    </trkpt>
    <trkpt lat="43.59083" lon="7.28054">
      <time>2021-06-10T00:00:00.5Z</time>
    </trkpt>
    <trkpt lat="43.58385" lon="7.2655">
      <time>2021-06-10T00:00:00.47Z</time>
    </trkpt>
    <trkpt lat="43.58356" lon="7.26436">
      <time>2021-06-10T00:00:00.5Z</time>
    </trkpt>
    <trkpt lat="43.57416" lon="7.25302">
      <time>2021-06-10T00:00:00.46Z</time>
    </trkpt>
    <trkpt lat="43.57347" lon="7.2524">
      <time>2021-06-10T00:00:00.49Z</time>
    </trkpt>
    <trkpt lat="43.56166" lon="7.24048">
      <time>2021-07-10T00:00:00.46Z</time>
    </trkpt>
    <trkpt lat="43.54792" lon="7.22453">
      <time>2021-07-10T00:00:00.46Z</time>
    </trkpt>
    <trkpt lat="43.54719" lon="7.22375">
      <time>2021-07-10T00:00:00.49Z</time>
    </trkpt>
    <trkpt lat="43.5329" lon="7.20714">
      <time>2021-07-10T00:00:00.45Z</time>
    </trkpt>
    <trkpt lat="43.53213" lon="7.20559">
      <time>2021-07-10T00:00:00.48Z</time>
    </trkpt>
    <trkpt lat="43.51664" lon="7.18697">
      <time>2021-07-10T00:00:00.45Z</time>
    </trkpt>
    <trkpt lat="43.51583" lon="7.18584">
      <time>2021-07-10T00:00:00.48Z</time>
    </trkpt>
    <trkpt lat="43.49979" lon="7.16503">
      <time>2021-07-10T00:00:00.45Z</time>
    </trkpt>
    <trkpt lat="43.49893" lon="7.16416">
      <time>2021-07-10T00:00:00.48Z</time>
    </trkpt>
    <trkpt lat="43.48377" lon="7.144">
      <time>2021-07-10T00:00:00.45Z</time>
    </trkpt>
    <trkpt lat="43.48301" lon="7.14305">
      <time>2021-07-10T00:00:00.47Z</time>
    </trkpt>
    <trkpt lat="43.46962" lon="7.12109">
      <time>2021-07-10T00:00:00.44Z</time>
    </trkpt>
    <trkpt lat="43.46905" lon="7.12017">
      <time>2021-07-10T00:00:00.47Z</time>
    </trkpt>
    <trkpt lat="43.45652" lon="7.1027">
      <time>2021-07-10T00:00:00.44Z</time>
    </trkpt>
    <trkpt lat="43.45591" lon="7.10202">
      <time>2021-07-10T00:00:00.47Z</time>
    </trkpt>
    <trkpt lat="43.44269" lon="7.08569">
      <time>2021-07-10T00:00:00.44Z</time>
    </trkpt>
    <trkpt lat="43.44196" lon="7.08491">
      <time>2021-07-10T00:00:00.46Z</time>
    </trkpt>
    <trkpt lat="43.42786" lon="7.06861">
      <time>2021-07-10T00:00:00.43Z</time>
    </trkpt>
    <trkpt lat="43.42724" lon="7.0676">
      <time>2021-07-10T00:00:00.46Z</time>
    </trkpt>
    <trkpt lat="43.41427" lon="7.04796">
      <time>2021-07-10T00:00:00.42Z</time>
    </trkpt>
    <trkpt lat="43.41426" lon="7.04792">
      <time>2021-07-10T00:00:00.42Z</time>
    </trkpt>
    <trkpt lat="43.41359" lon="7.04683">
      <time>2021-07-10T00:00:00.45Z</time>
    </trkpt>
    <trkpt lat="43.40134" lon="7.0244">
      <time>2021-07-10T00:00:00.42Z</time>
    </trkpt>
    <trkpt lat="43.40062" lon="7.02266">
      <time>2021-07-10T00:00:00.46Z</time>
    </trkpt>
    <trkpt lat="43.39193" lon="7.00206">
      <time>2021-07-10T00:00:00.41Z</time>
    </trkpt>
    <trkpt lat="43.3915" lon="7.00115">
      <time>2021-07-10T00:00:00.44Z</time>
    </trkpt>
    <trkpt lat="43.38335" lon="6.98389">
      <time>2021-07-10T00:00:00.41Z</time>
    </trkpt>
    <trkpt lat="43.38299" lon="6.98306">
      <time>2021-07-10T00:00:00.44Z</time>
    </trkpt>
    <trkpt lat="43.37462" lon="6.96722">
      <time>2021-07-10T00:00:00.41Z</time>
    </trkpt>
    <trkpt lat="43.37414" lon="6.96625">
      <time>2021-07-10T00:00:00.44Z</time>
    </trkpt>
    <trkpt lat="43.3655" lon="6.95107">
      <time>2021-07-10T00:00:00.4Z</time>
    </trkpt>
    <trkpt lat="43.36512" lon="6.95041">
      <time>2021-07-10T00:00:00.43Z</time>
    </trkpt>
    <trkpt lat="43.35664" lon="6.93676">
      <time>2021-07-10T00:00:00.4Z</time>
    </trkpt>
    <trkpt lat="43.35624" lon="6.93607">
      <time>2021-07-10T00:00:00.43Z</time>
    </trkpt>
    <trkpt lat="43.35111" lon="6.92751">
      <time>2021-07-10T00:00:00.16Z</time>
    </trkpt>
    <trkpt lat="43.35111" lon="6.92748">
      <time>2021-07-10T00:00:00.16Z</time>
    </trkpt>
    <trkpt lat="43.35062" lon="6.92673">
      <time>2021-07-10T00:00:00.19Z</time>
    </trkpt>
    <trkpt lat="43.34149" lon="6.91019">
      <time>2021-07-10T00:00:00.16Z</time>
    </trkpt>
    <trkpt lat="43.34097" lon="6.90943">
      <time>2021-07-10T00:00:00.19Z</time>
    </trkpt>
    <trkpt lat="43.33177" lon="6.89355">
      <time>2021-07-10T00:00:00.15Z</time>
    </trkpt>
    <trkpt lat="43.33119" lon="6.89281">
      <time>2021-07-10T00:00:00.18Z</time>
    </trkpt>
    <trkpt lat="43.32134" lon="6.87907">
      <time>2021-07-10T00:00:00.15Z</time>
    </trkpt>
    <trkpt lat="43.32093" lon="6.87849">
      <time>2021-07-10T00:00:00.18Z</time>
    </trkpt>
    <trkpt lat="43.31252" lon="6.86583">
      <time>2021-07-10T00:00:00.15Z</time>
    </trkpt>
    <trkpt lat="43.31207" lon="6.86524">
      <time>2021-07-10T00:00:00.18Z</time>
    </trkpt>
    <trkpt lat="43.30158" lon="6.85281">
      <time>2021-07-10T00:00:00.14Z</time>
    </trkpt>
    <trkpt lat="43.30125" lon="6.85214">
      <time>2021-07-10T00:00:00.17Z</time>
    </trkpt>
    <trkpt lat="43.28785" lon="6.84035">
      <time>2021-07-10T00:00:00.14Z</time>
    </trkpt>
    <trkpt lat="43.2872" lon="6.83959">
      <time>2021-07-10T00:00:00.17Z</time>
    </trkpt>
    <trkpt lat="43.27264" lon="6.82652">
      <time>2021-08-10T00:00:00.14Z</time>
    </trkpt>
    <trkpt lat="43.27193" lon="6.82584">
      <time>2021-08-10T00:00:00.17Z</time>
    </trkpt>
    <trkpt lat="43.25511" lon="6.81034">
      <time>2021-08-10T00:00:00.13Z</time>
    </trkpt>
    <trkpt lat="43.25419" lon="6.80979">
      <time>2021-08-10T00:00:00.16Z</time>
    </trkpt>
    <trkpt lat="43.23816" lon="6.79946">
      <time>2021-08-10T00:00:00.13Z</time>
    </trkpt>
    <trkpt lat="43.23736" lon="6.79887">
      <time>2021-08-10T00:00:00.16Z</time>
    </trkpt>
    <trkpt lat="43.22106" lon="6.78614">
      <time>2021-08-10T00:00:00.13Z</time>
    </trkpt>
    <trkpt lat="43.22012" lon="6.78559">
      <time>2021-08-10T00:00:00.16Z</time>
    </trkpt>
    <trkpt lat="43.2036" lon="6.77605">
      <time>2021-08-10T00:00:00.12Z</time>
    </trkpt>
    <trkpt lat="43.20267" lon="6.77564">
      <time>2021-08-10T00:00:00.15Z</time>
    </trkpt>
    <trkpt lat="43.18543" lon="6.76836">
      <time>2021-08-10T00:00:00.12Z</time>
    </trkpt>
    <trkpt lat="43.18436" lon="6.76785">
      <time>2021-08-10T00:00:00.15Z</time>
    </trkpt>
    <trkpt lat="43.16463" lon="6.75731">
      <time>2021-08-10T00:00:00.12Z</time>
    </trkpt>
    <trkpt lat="43.16357" lon="6.75656">
      <time>2021-08-10T00:00:00.15Z</time>
    </trkpt>
    <trkpt lat="43.16303" lon="6.75619">
      <time>2021-08-10T00:00:00.16Z</time>
    </trkpt>
    <trkpt lat="43.16249" lon="6.75576">
      <time>2021-08-10T00:00:00.18Z</time>
    </trkpt>
    <trkpt lat="43.16147" lon="6.75496">
      <time>2021-08-10T00:00:00.21Z</time>
    </trkpt>
    <trkpt lat="43.14247" lon="6.7377">
      <time>2021-08-10T00:00:00.16Z</time>
    </trkpt>
    <trkpt lat="43.14151" lon="6.73676">
      <time>2021-08-10T00:00:00.19Z</time>
    </trkpt>
    <trkpt lat="43.12384" lon="6.72038">
      <time>2021-08-10T00:00:00.15Z</time>
    </trkpt>
    <trkpt lat="43.12295" lon="6.71946">
      <time>2021-08-10T00:00:00.18Z</time>
    </trkpt>
    <trkpt lat="43.10591" lon="6.69843">
      <time>2021-08-10T00:00:00.15Z</time>
    </trkpt>
    <trkpt lat="43.10497" lon="6.69732">
      <time>2021-08-10T00:00:00.18Z</time>
    </trkpt>
    <trkpt lat="43.08774" lon="6.67644">
      <time>2021-08-10T00:00:00.14Z</time>
    </trkpt>
    <trkpt lat="43.08691" lon="6.67528">
      <time>2021-08-10T00:00:00.17Z</time>
    </trkpt>
    <trkpt lat="43.07148" lon="6.65112">
      <time>2021-08-10T00:00:00.14Z</time>
    </trkpt>
    <trkpt lat="43.07059" lon="6.64976">
      <time>2021-08-10T00:00:00.17Z</time>
    </trkpt>
    <trkpt lat="43.05713" lon="6.62371">
      <time>2021-08-10T00:00:00.14Z</time>
    </trkpt>
    <trkpt lat="43.05654" lon="6.62229">
      <time>2021-08-10T00:00:00.17Z</time>
    </trkpt>
    <trkpt lat="43.04927" lon="6.59508">
      <time>2021-08-10T00:00:00.13Z</time>
    </trkpt>
    <trkpt lat="43.04906" lon="6.59364">
      <time>2021-08-10T00:00:00.16Z</time>
    </trkpt>
    <trkpt lat="43.04604" lon="6.57239">
      <time>2021-08-10T00:00:00.13Z</time>
    </trkpt>
    <trkpt lat="43.04597" lon="6.57143">
      <time>2021-08-10T00:00:00.16Z</time>
    </trkpt>
    <trkpt lat="43.04566" lon="6.55559">
      <time>2021-08-10T00:00:00.13Z</time>
    </trkpt>
    <trkpt lat="43.04567" lon="6.55492">
      <time>2021-08-10T00:00:00.16Z</time>
    </trkpt>
    <trkpt lat="43.04686" lon="6.54121">
      <time>2021-08-10T00:00:00.12Z</time>
    </trkpt>
    <trkpt lat="43.04698" lon="6.5405">
      <time>2021-08-10T00:00:00.15Z</time>
    </trkpt>
    <trkpt lat="43.0493" lon="6.52397">
      <time>2021-08-10T00:00:00.07Z</time>
    </trkpt>
    <trkpt lat="43.04931" lon="6.52386">
      <time>2021-08-10T00:00:00.08Z</time>
    </trkpt>
    <trkpt lat="43.04944" lon="6.52303">
      <time>2021-08-10T00:00:00.11Z</time>
    </trkpt>
    <trkpt lat="43.05343" lon="6.5175">
      <time>2021-08-10T00:00:00.07Z</time>
    </trkpt>
    <trkpt lat="43.05389" lon="6.51723">
      <time>2021-08-10T00:00:00.1Z</time>
    </trkpt>
    <trkpt lat="43.06481" lon="6.49405">
      <time>2021-08-10T00:00:00.07Z</time>
    </trkpt>
    <trkpt lat="43.06534" lon="6.49235">
      <time>2021-08-10T00:00:00.1Z</time>
    </trkpt>
    <trkpt lat="43.07049" lon="6.45855">
      <time>2021-08-10T00:00:00.06Z</time>
    </trkpt>
    <trkpt lat="43.07034" lon="6.45667">
      <time>2021-08-10T00:00:00.09Z</time>
    </trkpt>
    <trkpt lat="43.064" lon="6.42728">
      <time>2021-08-10T00:00:00.06Z</time>
    </trkpt>
    <trkpt lat="43.06356" lon="6.42626">
      <time>2021-08-10T00:00:00.09Z</time>
    </trkpt>
    <trkpt lat="43.05468" lon="6.40848">
      <time>2021-08-10T00:00:00.06Z</time>
    </trkpt>
    <trkpt lat="43.05424" lon="6.40761">
      <time>2021-08-10T00:00:00.09Z</time>
    </trkpt>
    <trkpt lat="43.04513" lon="6.38811">
      <time>2021-08-10T00:00:00.05Z</time>
    </trkpt>
    <trkpt lat="43.04458" lon="6.38685">
      <time>2021-08-10T00:00:00.08Z</time>
    </trkpt>
    <trkpt lat="43.03318" lon="6.3621">
      <time>2021-09-10T00:00:00.05Z</time>
    </trkpt>
    <trkpt lat="43.03262" lon="6.36068">
      <time>2021-09-10T00:00:00.08Z</time>
    </trkpt>
    <trkpt lat="43.02388" lon="6.33609">
      <time>2021-09-10T00:00:00.04Z</time>
    </trkpt>
    <trkpt lat="43.02341" lon="6.33501">
      <time>2021-09-10T00:00:00.07Z</time>
    </trkpt>
    <trkpt lat="43.01453" lon="6.31567">
      <time>2021-09-10T00:00:00.04Z</time>
    </trkpt>
    <trkpt lat="43.01403" lon="6.31474">
      <time>2021-09-10T00:00:00.07Z</time>
    </trkpt>
    <trkpt lat="43.00517" lon="6.29565">
      <time>2021-09-10T00:00:00.04Z</time>
    </trkpt>
    <trkpt lat="43.00476" lon="6.29461">
      <time>2021-09-10T00:00:00.07Z</time>
    </trkpt>
    <trkpt lat="42.99698" lon="6.27389">
      <time>2021-09-10T00:00:00.03Z</time>
    </trkpt>
    <trkpt lat="42.99649" lon="6.27303">
      <time>2021-09-10T00:00:00.06Z</time>
    </trkpt>
    <trkpt lat="42.98404" lon="6.2494">
      <time>2021-09-10T00:00:00.03Z</time>
    </trkpt>
    <trkpt lat="42.9834" lon="6.24777">
      <time>2021-09-10T00:00:00.06Z</time>
    </trkpt>
    <trkpt lat="42.97985" lon="6.21756">
      <time>2021-09-10T00:00:00.03Z</time>
    </trkpt>
    <trkpt lat="42.98072" lon="6.19641">
      <time>2021-09-10T00:00:00.02Z</time>
    </trkpt>
    <trkpt lat="42.98518" lon="6.17542">
      <time>2021-09-10T00:00:00.02Z</time>
    </trkpt>
    <trkpt lat="42.98551" lon="6.17465">
      <time>2021-09-10T00:00:00.05Z</time>
    </trkpt>
    <trkpt lat="42.99125" lon="6.16225">
      <time>2021-09-10T00:00:00.01Z</time>
    </trkpt>
    <trkpt lat="42.99157" lon="6.16168">
      <time>2021-09-10T00:00:00.04Z</time>
    </trkpt>
    <trkpt lat="42.99266" lon="6.16091">
      <time>2021-09-10T00:00:00.01Z</time>
    </trkpt>
    <trkpt lat="42.99077" lon="6.16598">
      <time>2021-09-10T00:00:00.04Z</time>
    </trkpt>
    <trkpt lat="42.9985" lon="6.15588">
      <time>2021-09-10T00:00:00.01Z</time>
    </trkpt>
    <trkpt lat="42.9985" lon="6.15588">
      <time>2021-09-10T00:00:00.04Z</time>
    </trkpt>
    <trkpt lat="43.11892" lon="6.10728">
      <time>2021-09-10T00:00:00Z</time>
    </trkpt>
    <trkpt lat="43.11953" lon="6.10755">
      <time>2021-09-10T00:00:00.03Z</time>
    </trkpt>
    <trkpt lat="43.11978" lon="6.10721">
      <time>2021-09-10T00:00:00Z</time>
    </trkpt>
    <trkpt lat="43.11978" lon="6.10721">
      <time>2021-09-10T00:00:00.03Z</time>
    </trkpt>
    <trkpt lat="43.11982" lon="6.10736">
      <time>2021-09-10T00:00:00.59Z</time>
    </trkpt>
    <trkpt lat="43.11979" lon="6.10703">
      <time>2021-09-10T00:00:00.02Z</time>
    </trkpt>
    <trkpt lat="43.11961" lon="6.10734">
      <time>2021-09-10T00:00:00.59Z</time>
    </trkpt>
    <trkpt lat="43.11998" lon="6.1072">
      <time>2021-09-10T00:00:00.59Z</time>
    </trkpt>
    <trkpt lat="43.11974" lon="6.1073">
      <time>2021-09-10T00:00:00.01Z</time>
    </trkpt>
    <trkpt lat="43.11961" lon="6.1074">
      <time>2021-09-10T00:00:00.58Z</time>
    </trkpt>
    <trkpt lat="43.11977" lon="6.10719">
      <time>2021-09-10T00:00:00.01Z</time>
    </trkpt>
    <trkpt lat="43.11969" lon="6.10696">
      <time>2021-09-10T00:00:00.58Z</time>
    </trkpt>
    <trkpt lat="43.11966" lon="6.10731">
      <time>2021-09-10T00:00:00.01Z</time>
    </trkpt>
    <trkpt lat="43.11987" lon="6.10733">
      <time>2021-10-10T00:00:00.01Z</time>
    </trkpt>
    <trkpt lat="43.1197" lon="6.10726">
      <time>2021-10-10T00:00:00.01Z</time>
    </trkpt>
    <trkpt lat="43.11957" lon="6.10695">
      <time>2021-10-10T00:00:00.01Z</time>
    </trkpt>
    <trkpt lat="43.11935" lon="6.1073">
      <time>2021-10-10T00:00:00.58Z</time>
    </trkpt>
    <trkpt lat="43.11968" lon="6.10718">
      <time>2021-10-10T00:00:00.01Z</time>
    </trkpt>
    <trkpt lat="43.11971" lon="6.1074">
      <time>2021-10-10T00:00:00.57Z</time>
    </trkpt>
    <trkpt lat="43.11971" lon="6.1074">
      <time>2021-10-10T00:00:00Z</time>
    </trkpt>
    <trkpt lat="43.11962" lon="6.10728">
      <time>2021-10-10T00:00:00.57Z</time>
    </trkpt>
    <trkpt lat="43.11962" lon="6.10728">
      <time>2021-10-10T00:00:00Z</time>
    </trkpt>
    <trkpt lat="43.11986" lon="6.10736">
      <time>2021-10-10T00:00:00.57Z</time>
    </trkpt>
    <trkpt lat="43.1197" lon="6.1069">
      <time>2021-10-10T00:00:00.57Z</time>
    </trkpt>
    <trkpt lat="43.11978" lon="6.1073">
      <time>2021-10-10T00:00:00Z</time>
    </trkpt>
    <trkpt lat="43.11972" lon="6.10733">
      <time>2021-10-10T00:00:00.56Z</time>
    </trkpt>
    <trkpt lat="43.11972" lon="6.10733">
      <time>2021-10-10T00:00:00.59Z</time>
    </trkpt>
    <trkpt lat="43.12021" lon="6.10714">
      <time>2021-10-10T00:00:00.56Z</time>
    </trkpt>
    <trkpt lat="43.11973" lon="6.10736">
      <time>2021-10-10T00:00:00.59Z</time>
    </trkpt>
    <trkpt lat="43.11978" lon="6.10722">
      <time>2021-10-10T00:00:00.56Z</time>
    </trkpt>
    <trkpt lat="43.11978" lon="6.10722">
      <time>2021-10-10T00:00:00.59Z</time>
    </trkpt>
    <trkpt lat="43.11964" lon="6.1074">
      <time>2021-10-10T00:00:00.56Z</time>
    </trkpt>
    <trkpt lat="43.11977" lon="6.10712">
      <time>2021-10-10T00:00:00.56Z</time>
    </trkpt>
    <trkpt lat="43.11992" lon="6.10723">
      <time>2021-10-10T00:00:00.5Z</time>
    </trkpt>
    <trkpt lat="43.11988" lon="6.10721">
      <time>2021-10-10T00:00:00.5Z</time>
    </trkpt>
    <trkpt lat="43.11988" lon="6.10721">
      <time>2021-10-10T00:00:00.53Z</time>
    </trkpt>
    <trkpt lat="43.1196" lon="6.10729">
      <time>2021-10-10T00:00:00.5Z</time>
    </trkpt>
    <trkpt lat="43.11981" lon="6.107">
      <time>2021-10-10T00:00:00.5Z</time>
    </trkpt>
    <trkpt lat="43.11981" lon="6.107">
      <time>2021-10-10T00:00:00.53Z</time>
    </trkpt>
    <trkpt lat="43.11995" lon="6.10714">
      <time>2021-10-10T00:00:00.5Z</time>
    </trkpt>
    <trkpt lat="43.11976" lon="6.10737">
      <time>2021-10-10T00:00:00.53Z</time>
    </trkpt>
    <trkpt lat="43.11953" lon="6.10722">
      <time>2021-10-10T00:00:00.49Z</time>
    </trkpt>
    <trkpt lat="43.11978" lon="6.10742">
      <time>2021-10-10T00:00:00.52Z</time>
    </trkpt>
    <trkpt lat="43.11963" lon="6.10876">
      <time>2021-11-10T00:00:00.49Z</time>
    </trkpt>
    <trkpt lat="43.11961" lon="6.10739">
      <time>2021-11-10T00:00:00.52Z</time>
    </trkpt>
    <trkpt lat="43.11961" lon="6.10739">
      <time>2021-11-10T00:00:00.49Z</time>
    </trkpt>
    <trkpt lat="43.11976" lon="6.10723">
      <time>2021-11-10T00:00:00.51Z</time>
    </trkpt>
    <trkpt lat="43.11991" lon="6.10719">
      <time>2021-11-10T00:00:00.48Z</time>
    </trkpt>
    <trkpt lat="43.11969" lon="6.1074">
      <time>2021-11-10T00:00:00.51Z</time>
    </trkpt>
    <trkpt lat="43.11977" lon="6.10748">
      <time>2021-11-10T00:00:00.48Z</time>
    </trkpt>
    <trkpt lat="43.11977" lon="6.10718">
      <time>2021-11-10T00:00:00.51Z</time>
    </trkpt>
    <trkpt lat="43.11977" lon="6.1067">
      <time>2021-11-10T00:00:00.48Z</time>
    </trkpt>
    <trkpt lat="43.11972" lon="6.10728">
      <time>2021-11-10T00:00:00.5Z</time>
    </trkpt>
    <trkpt lat="43.11951" lon="6.10735">
      <time>2021-11-10T00:00:00.47Z</time>
    </trkpt>
    <trkpt lat="43.11951" lon="6.10735">
      <time>2021-11-10T00:00:00.5Z</time>
    </trkpt>
    <trkpt lat="43.11992" lon="6.10732">
      <time>2021-11-10T00:00:00.47Z</time>
    </trkpt>
    <trkpt lat="43.11969" lon="6.10723">
      <time>2021-11-10T00:00:00.5Z</time>
    </trkpt>
    <trkpt lat="43.12009" lon="6.10695">
      <time>2021-11-10T00:00:00.5Z</time>
    </trkpt>
    <trkpt lat="43.11991" lon="6.1069">
      <time>2021-11-10T00:00:00.49Z</time>
    </trkpt>
    <trkpt lat="43.11971" lon="6.10729">
      <time>2021-11-10T00:00:00.51Z</time>
    </trkpt>
    <trkpt lat="43.11949" lon="6.1076">
      <time>2021-11-10T00:00:00.49Z</time>
    </trkpt>
    <trkpt lat="43.1197" lon="6.10752">
      <time>2021-11-10T00:00:00.52Z</time>
    </trkpt>
    <trkpt lat="43.11989" lon="6.10703">
      <time>2021-11-10T00:00:00.42Z</time>
    </trkpt>
    <trkpt lat="43.11983" lon="6.10709">
      <time>2021-11-10T00:00:00.42Z</time>
    </trkpt>
    <trkpt lat="43.11972" lon="6.10733">
      <time>2021-11-10T00:00:00.44Z</time>
    </trkpt>
    <trkpt lat="43.11959" lon="6.10731">
      <time>2021-11-10T00:00:00.41Z</time>
    </trkpt>
    <trkpt lat="43.1198" lon="6.10718">
      <time>2021-11-10T00:00:00.44Z</time>
    </trkpt>
    <trkpt lat="43.11969" lon="6.10733">
      <time>2021-11-10T00:00:00.41Z</time>
    </trkpt>
    <trkpt lat="43.11969" lon="6.10733">
      <time>2021-11-10T00:00:00.44Z</time>
    </trkpt>
    <trkpt lat="43.11953" lon="6.10758">
      <time>2021-11-10T00:00:00.41Z</time>
    </trkpt>
    <trkpt lat="43.11963" lon="6.10737">
      <time>2021-11-10T00:00:00.43Z</time>
    </trkpt>
    <trkpt lat="43.11963" lon="6.10729">
      <time>2021-11-10T00:00:00.4Z</time>
    </trkpt>
    <trkpt lat="43.11963" lon="6.10729">
      <time>2021-11-10T00:00:00.43Z</time>
    </trkpt>
    <trkpt lat="43.11968" lon="6.10687">
      <time>2021-12-10T00:00:00.4Z</time>
    </trkpt>
    <trkpt lat="43.11973" lon="6.10731">
      <time>2021-12-10T00:00:00.43Z</time>
    </trkpt>
    <trkpt lat="43.11951" lon="6.10743">
      <time>2021-12-10T00:00:00.4Z</time>
    </trkpt>
    <trkpt lat="43.11983" lon="6.10731">
      <time>2021-12-10T00:00:00.43Z</time>
    </trkpt>
    <trkpt lat="43.11963" lon="6.10746">
      <time>2021-12-10T00:00:00.4Z</time>
    </trkpt>
    <trkpt lat="43.11964" lon="6.10717">
      <time>2021-12-10T00:00:00.4Z</time>
    </trkpt>
    <trkpt lat="43.1201" lon="6.10657">
      <time>2021-12-10T00:00:00.4Z</time>
    </trkpt>
    <trkpt lat="43.11969" lon="6.10736">
      <time>2021-12-10T00:00:00.42Z</time>
    </trkpt>
    <trkpt lat="43.1197" lon="6.10728">
      <time>2021-12-10T00:00:00.4Z</time>
    </trkpt>
    <trkpt lat="43.1197" lon="6.10728">
      <time>2021-12-10T00:00:00.42Z</time>
    </trkpt>
    <trkpt lat="43.11951" lon="6.10668">
      <time>2021-12-10T00:00:00.4Z</time>
    </trkpt>
    <trkpt lat="43.11961" lon="6.10701">
      <time>2021-12-10T00:00:00.42Z</time>
    </trkpt>
    <trkpt lat="43.11966" lon="6.1073">
      <time>2021-12-10T00:00:00.42Z</time>
    </trkpt>
    <trkpt lat="43.11981" lon="6.10716">
      <time>2021-12-10T00:00:00.39Z</time>
    </trkpt>
    <trkpt lat="43.11962" lon="6.10719">
      <time>2021-12-10T00:00:00.39Z</time>
    </trkpt>
    <trkpt lat="43.11979" lon="6.10741">
      <time>2021-12-10T00:00:00.42Z</time>
    </trkpt>
    <trkpt lat="43.1199" lon="6.10701">
      <time>2021-12-10T00:00:00.4Z</time>
    </trkpt>
    <trkpt lat="43.11966" lon="6.10736">
      <time>2021-12-10T00:00:00.42Z</time>
    </trkpt>
    <trkpt lat="43.11987" lon="6.10743">
      <time>2021-12-10T00:00:00.33Z</time>
    </trkpt>
    <trkpt lat="43.11987" lon="6.10743">
      <time>2021-12-10T00:00:00.36Z</time>
    </trkpt>
    <trkpt lat="43.11998" lon="6.10747">
      <time>2021-12-10T00:00:00.33Z</time>
    </trkpt>
    <trkpt lat="43.11965" lon="6.10739">
      <time>2021-12-10T00:00:00.36Z</time>
    </trkpt>
    <trkpt lat="43.11996" lon="6.10741">
      <time>2021-12-10T00:00:00.33Z</time>
    </trkpt>
    <trkpt lat="43.11979" lon="6.10726">
      <time>2021-12-10T00:00:00.36Z</time>
    </trkpt>
    <trkpt lat="43.12008" lon="6.10721">
      <time>2021-12-10T00:00:00.33Z</time>
    </trkpt>
    <trkpt lat="43.11966" lon="6.10739">
      <time>2021-12-10T00:00:00.36Z</time>
    </trkpt>
    <trkpt lat="43.11958" lon="6.10752">
      <time>2021-12-10T00:00:00.33Z</time>
    </trkpt>
    <trkpt lat="43.11958" lon="6.10752">
      <time>2021-12-10T00:00:00.35Z</time>
    </trkpt>
    <trkpt lat="43.11951" lon="6.10756">
      <time>2021-12-10T00:00:00.32Z</time>
    </trkpt>
    <trkpt lat="43.11972" lon="6.10734">
      <time>2021-12-10T00:00:00.35Z</time>
    </trkpt>
    <trkpt lat="43.11966" lon="6.10725">
      <time>2021-12-10T00:00:00.32Z</time>
    </trkpt>
    <trkpt lat="43.11966" lon="6.10725">
      <time>2021-12-10T00:00:00.35Z</time>
    </trkpt>
    <trkpt lat="43.11958" lon="6.1065">
      <time>2013-10-21T00:00:00.32Z</time>
    </trkpt>
    <trkpt lat="43.11969" lon="6.10679">
      <time>2013-10-21T00:00:00.35Z</time>
    </trkpt>
    <trkpt lat="43.11971" lon="6.10704">
      <time>2013-10-21T00:00:00.32Z</time>
    </trkpt>
    <trkpt lat="43.11964" lon="6.10729">
      <time>2013-10-21T00:00:00.34Z</time>
    </trkpt>
    <trkpt lat="43.11982" lon="6.10755">
      <time>2013-10-21T00:00:00.32Z</time>
    </trkpt>
    <trkpt lat="43.11975" lon="6.10729">
      <time>2013-10-21T00:00:00.34Z</time>
    </trkpt>
    <trkpt lat="43.1195" lon="6.10729">
      <time>2013-10-21T00:00:00.32Z</time>
    </trkpt>
    <trkpt lat="43.11974" lon="6.10729">
      <time>2013-10-21T00:00:00.34Z</time>
    </trkpt>
    <trkpt lat="43.11963" lon="6.10752">
      <time>2013-10-21T00:00:00.32Z</time>
    </trkpt>
    <trkpt lat="43.11971" lon="6.10728">
      <time>2013-10-21T00:00:00.34Z</time>
    </trkpt>
    <trkpt lat="43.11981" lon="6.10798">
      <time>2013-10-21T00:00:00.31Z</time>
    </trkpt>
    <trkpt lat="43.1197" lon="6.10744">
      <time>2013-10-21T00:00:00.34Z</time>
    </trkpt>
    <trkpt lat="43.1202" lon="6.10777">
      <time>2013-10-21T00:00:00.32Z</time>
    </trkpt>
    <trkpt lat="43.11984" lon="6.10743">
      <time>2013-10-21T00:00:00.34Z</time>
    </trkpt>
    <trkpt lat="43.11956" lon="6.10758">
      <time>2013-10-21T00:00:00.32Z</time>
    </trkpt>
    <trkpt lat="43.11969" lon="6.10722">
      <time>2013-10-21T00:00:00.34Z</time>
    </trkpt>
    <trkpt lat="43.11982" lon="6.10713">
      <time>2013-10-21T00:00:00.32Z</time>
    </trkpt>
    <trkpt lat="43.11973" lon="6.10741">
      <time>2013-10-21T00:00:00.34Z</time>
    </trkpt>
    <trkpt lat="43.1201" lon="6.10715">
      <time>2013-10-21T00:00:00.31Z</time>
    </trkpt>
    <trkpt lat="43.11977" lon="6.10737">
      <time>2013-10-21T00:00:00.34Z</time>
    </trkpt>
    <trkpt lat="43.11971" lon="6.10732">
      <time>2013-10-21T00:00:00.31Z</time>
    </trkpt>
    <trkpt lat="43.11971" lon="6.10732">
      <time>2013-10-21T00:00:00.34Z</time>
    </trkpt>
    <trkpt lat="43.11971" lon="6.10751">
      <time>2013-10-21T00:00:00.31Z</time>
    </trkpt>
    <trkpt lat="43.11971" lon="6.10751">
      <time>2013-10-21T00:00:00.34Z</time>
    </trkpt>
    <trkpt lat="43.11956" lon="6.10756">
      <time>2013-10-21T00:00:00.31Z</time>
    </trkpt>
    <trkpt lat="43.11971" lon="6.10739">
      <time>2013-10-21T00:00:00.33Z</time>
    </trkpt>
    <trkpt lat="43.11966" lon="6.10753">
      <time>2013-10-21T00:00:00.25Z</time>
    </trkpt>
    <trkpt lat="43.11966" lon="6.10753">
      <time>2013-10-21T00:00:00.28Z</time>
    </trkpt>
    <trkpt lat="43.11984" lon="6.10706">
      <time>2013-10-21T00:00:00.25Z</time>
    </trkpt>
    <trkpt lat="43.11967" lon="6.10733">
      <time>2013-10-21T00:00:00.27Z</time>
    </trkpt>
    <trkpt lat="43.11945" lon="6.10745">
      <time>2013-10-21T00:00:00.25Z</time>
    </trkpt>
    <trkpt lat="43.11974" lon="6.10738">
      <time>2013-10-21T00:00:00.28Z</time>
    </trkpt>
    <trkpt lat="43.11948" lon="6.1075">
      <time>2014-10-21T00:00:00.25Z</time>
    </trkpt>
    <trkpt lat="43.11971" lon="6.10744">
      <time>2014-10-21T00:00:00.27Z</time>
    </trkpt>
    <trkpt lat="43.11981" lon="6.10716">
      <time>2014-10-21T00:00:00.24Z</time>
    </trkpt>
    <trkpt lat="43.11977" lon="6.1073">
      <time>2014-10-21T00:00:00.27Z</time>
    </trkpt>
    <trkpt lat="43.11952" lon="6.10741">
      <time>2014-10-21T00:00:00.24Z</time>
    </trkpt>
    <trkpt lat="43.11949" lon="6.10708">
      <time>2014-10-21T00:00:00.27Z</time>
    </trkpt>
    <trkpt lat="43.11947" lon="6.10748">
      <time>2014-10-21T00:00:00.25Z</time>
    </trkpt>
    <trkpt lat="43.11969" lon="6.1075">
      <time>2014-10-21T00:00:00.27Z</time>
    </trkpt>
    <trkpt lat="43.11979" lon="6.10734">
      <time>2014-10-21T00:00:00.25Z</time>
    </trkpt>
    <trkpt lat="43.11979" lon="6.10734">
      <time>2014-10-21T00:00:00.28Z</time>
    </trkpt>
    <trkpt lat="43.11982" lon="6.10749">
      <time>2014-10-21T00:00:00.25Z</time>
    </trkpt>
    <trkpt lat="43.11982" lon="6.10749">
      <time>2014-10-21T00:00:00.27Z</time>
    </trkpt>
    <trkpt lat="43.1197" lon="6.1072">
      <time>2014-10-21T00:00:00.24Z</time>
    </trkpt>
    <trkpt lat="43.1197" lon="6.1072">
      <time>2014-10-21T00:00:00.27Z</time>
    </trkpt>
    <trkpt lat="43.1196" lon="6.10747">
      <time>2014-10-21T00:00:00.24Z</time>
    </trkpt>
    <trkpt lat="43.1196" lon="6.10747">
      <time>2014-10-21T00:00:00.27Z</time>
    </trkpt>
    <trkpt lat="43.11978" lon="6.10732">
      <time>2014-10-21T00:00:00.27Z</time>
    </trkpt>
    <trkpt lat="43.11978" lon="6.10732">
      <time>2014-10-21T00:00:00.24Z</time>
    </trkpt>
    <trkpt lat="43.11956" lon="6.10726">
      <time>2014-10-21T00:00:00.26Z</time>
    </trkpt>
    <trkpt lat="43.11981" lon="6.10728">
      <time>2014-10-21T00:00:00.26Z</time>
    </trkpt>
    <trkpt lat="43.11922" lon="6.10757">
      <time>2014-10-21T00:00:00.16Z</time>
    </trkpt>
    <trkpt lat="43.11945" lon="6.10743">
      <time>2014-10-21T00:00:00.16Z</time>
    </trkpt>
    <trkpt lat="43.11962" lon="6.10727">
      <time>2014-10-21T00:00:00.19Z</time>
    </trkpt>
    <trkpt lat="43.12137" lon="6.10509">
      <time>2014-10-21T00:00:00.16Z</time>
    </trkpt>
    <trkpt lat="43.11993" lon="6.10709">
      <time>2014-10-21T00:00:00.18Z</time>
    </trkpt>
    <trkpt lat="43.11911" lon="6.10766">
      <time>2014-10-21T00:00:00.16Z</time>
    </trkpt>
    <trkpt lat="43.11971" lon="6.10728">
      <time>2014-10-21T00:00:00.18Z</time>
    </trkpt>
    <trkpt lat="43.11941" lon="6.10743">
      <time>2014-10-21T00:00:00.15Z</time>
    </trkpt>
    <trkpt lat="43.11969" lon="6.10737">
      <time>2014-10-21T00:00:00.18Z</time>
    </trkpt>
    <trkpt lat="43.11956" lon="6.10747">
      <time>2014-10-21T00:00:00.15Z</time>
    </trkpt>
    <trkpt lat="43.11971" lon="6.10733">
      <time>2014-10-21T00:00:00.18Z</time>
    </trkpt>
    <trkpt lat="43.11953" lon="6.10726">
      <time>2015-10-21T00:00:00.15Z</time>
    </trkpt>
    <trkpt lat="43.11995" lon="6.10672">
      <time>2015-10-21T00:00:00.18Z</time>
    </trkpt>
    <trkpt lat="43.11981" lon="6.10713">
      <time>2015-10-21T00:00:00.15Z</time>
    </trkpt>
    <trkpt lat="43.11969" lon="6.10749">
      <time>2015-10-21T00:00:00.17Z</time>
    </trkpt>
    <trkpt lat="43.11987" lon="6.10725">
      <time>2015-10-21T00:00:00.15Z</time>
    </trkpt>
    <trkpt lat="43.11981" lon="6.10731">
      <time>2015-10-21T00:00:00.14Z</time>
    </trkpt>
    <trkpt lat="43.11962" lon="6.10736">
      <time>2015-10-21T00:00:00.17Z</time>
    </trkpt>
    <trkpt lat="43.11958" lon="6.10759">
      <time>2015-10-21T00:00:00.14Z</time>
    </trkpt>
    <trkpt lat="43.1197" lon="6.10739">
      <time>2015-10-21T00:00:00.17Z</time>
    </trkpt>
    <trkpt lat="43.11943" lon="6.10776">
      <time>2015-10-21T00:00:00.14Z</time>
    </trkpt>
    <trkpt lat="43.1196" lon="6.10744">
      <time>2015-10-21T00:00:00.17Z</time>
    </trkpt>
    <trkpt lat="43.11975" lon="6.10703">
      <time>2015-10-21T00:00:00.15Z</time>
    </trkpt>
    <trkpt lat="43.11969" lon="6.10729">
      <time>2015-10-21T00:00:00.17Z</time>
    </trkpt>
    <trkpt lat="43.11947" lon="6.10737">
      <time>2015-10-21T00:00:00.14Z</time>
    </trkpt>
    <trkpt lat="43.11973" lon="6.10728">
      <time>2015-10-21T00:00:00.17Z</time>
    </trkpt>
    <trkpt lat="43.11966" lon="6.10752">
      <time>2015-10-21T00:00:00.14Z</time>
    </trkpt>
    <trkpt lat="43.11987" lon="6.10762">
      <time>2015-10-21T00:00:00.14Z</time>
    </trkpt>
    <trkpt lat="43.11958" lon="6.10729">
      <time>2015-10-21T00:00:00.14Z</time>
    </trkpt>
    <trkpt lat="43.11974" lon="6.1073">
      <time>2015-10-21T00:00:00.14Z</time>
    </trkpt>
    <trkpt lat="43.11974" lon="6.1073">
      <time>2015-10-21T00:00:00.16Z</time>
    </trkpt>
    <trkpt lat="43.11991" lon="6.10707">
      <time>2015-10-21T00:00:00.13Z</time>
    </trkpt>
    <trkpt lat="43.11978" lon="6.10728">
      <time>2015-10-21T00:00:00.16Z</time>
    </trkpt>
    <trkpt lat="43.11973" lon="6.10722">
      <time>2015-10-21T00:00:00.16Z</time>
    </trkpt>
    <trkpt lat="43.11959" lon="6.10751">
      <time>2015-10-21T00:00:00.14Z</time>
    </trkpt>
    <trkpt lat="43.11959" lon="6.10751">
      <time>2015-10-21T00:00:00.17Z</time>
    </trkpt>
    <trkpt lat="43.11985" lon="6.10748">
      <time>2015-10-21T00:00:00.07Z</time>
    </trkpt>
    <trkpt lat="43.11991" lon="6.10748">
      <time>2015-10-21T00:00:00.08Z</time>
    </trkpt>
    <trkpt lat="43.11974" lon="6.10727">
      <time>2015-10-21T00:00:00.07Z</time>
    </trkpt>
    <trkpt lat="43.11963" lon="6.10756">
      <time>2015-10-21T00:00:00.07Z</time>
    </trkpt>
    <trkpt lat="43.11971" lon="6.10732">
      <time>2015-10-21T00:00:00.1Z</time>
    </trkpt>
    <trkpt lat="43.11996" lon="6.10711">
      <time>2015-10-21T00:00:00.12Z</time>
    </trkpt>
    <trkpt lat="43.11995" lon="6.1071">
      <time>2015-10-21T00:00:00.12Z</time>
    </trkpt>
    <trkpt lat="43.11968" lon="6.10728">
      <time>2015-10-21T00:00:00.15Z</time>
    </trkpt>
    <trkpt lat="43.11957" lon="6.10739">
      <time>2015-10-21T00:00:00.12Z</time>
    </trkpt>
    <trkpt lat="43.11957" lon="6.10739">
      <time>2015-10-21T00:00:00.15Z</time>
    </trkpt>
    <trkpt lat="43.11975" lon="6.1072">
      <time>2015-10-21T00:00:00.12Z</time>
    </trkpt>
    <trkpt lat="43.11975" lon="6.1072">
      <time>2015-10-21T00:00:00.14Z</time>
    </trkpt>
    <trkpt lat="43.11931" lon="6.10757">
      <time>2015-10-21T00:00:00.11Z</time>
    </trkpt>
    <trkpt lat="43.1197" lon="6.10727">
      <time>2015-10-21T00:00:00.14Z</time>
    </trkpt>
    <trkpt lat="43.11925" lon="6.10775">
      <time>2016-10-21T00:00:00.11Z</time>
    </trkpt>
    <trkpt lat="43.11953" lon="6.10749">
      <time>2016-10-21T00:00:00.14Z</time>
    </trkpt>
    <trkpt lat="43.11946" lon="6.10755">
      <time>2016-10-21T00:00:00.09Z</time>
    </trkpt>
    <trkpt lat="43.11946" lon="6.10755">
      <time>2016-10-21T00:00:00.12Z</time>
    </trkpt>
    <trkpt lat="43.11968" lon="6.10731">
      <time>2016-10-21T00:00:00.09Z</time>
    </trkpt>
    <trkpt lat="43.1195" lon="6.10747">
      <time>2016-10-21T00:00:00.12Z</time>
    </trkpt>
    <trkpt lat="43.11956" lon="6.10726">
      <time>2016-10-21T00:00:00.08Z</time>
    </trkpt>
    <trkpt lat="43.11956" lon="6.10726">
      <time>2016-10-21T00:00:00.11Z</time>
    </trkpt>
    <trkpt lat="43.11959" lon="6.10762">
      <time>2016-10-21T00:00:00.07Z</time>
    </trkpt>
    <trkpt lat="43.11941" lon="6.10753">
      <time>2016-10-21T00:00:00.07Z</time>
    </trkpt>
    <trkpt lat="43.11941" lon="6.10753">
      <time>2016-10-21T00:00:00.1Z</time>
    </trkpt>
    <trkpt lat="43.11965" lon="6.10735">
      <time>2016-10-21T00:00:00.06Z</time>
    </trkpt>
    <trkpt lat="43.11946" lon="6.10743">
      <time>2016-10-21T00:00:00.09Z</time>
    </trkpt>
    <trkpt lat="43.11949" lon="6.10733">
      <time>2016-10-21T00:00:00.04Z</time>
    </trkpt>
    <trkpt lat="43.11937" lon="6.10703">
      <time>2017-10-21T00:00:00.01Z</time>
    </trkpt>
    <trkpt lat="43.11945" lon="6.10744">
      <time>2017-10-21T00:00:00.04Z</time>
    </trkpt>
    <trkpt lat="43.11935" lon="6.10765">
      <time>2017-10-21T00:00:00Z</time>
    </trkpt>
    <trkpt lat="43.11949" lon="6.10746">
      <time>2017-10-21T00:00:00.03Z</time>
    </trkpt>
    <trkpt lat="43.1196" lon="6.10727">
      <time>2017-10-21T00:00:00.59Z</time>
    </trkpt>
    <trkpt lat="43.1196" lon="6.10727">
      <time>2017-10-21T00:00:00.02Z</time>
    </trkpt>
    <trkpt lat="43.11949" lon="6.10748">
      <time>2017-10-21T00:00:00.01Z</time>
    </trkpt>
    <trkpt lat="43.11953" lon="6.10731">
      <time>2017-10-21T00:00:00.58Z</time>
    </trkpt>
    <trkpt lat="43.11953" lon="6.10731">
      <time>2017-10-21T00:00:00.01Z</time>
    </trkpt>
    <trkpt lat="43.11948" lon="6.10748">
      <time>2017-10-21T00:00:00.57Z</time>
    </trkpt>
    <trkpt lat="43.11948" lon="6.10748">
      <time>2017-10-21T00:00:00Z</time>
    </trkpt>
    <trkpt lat="43.11945" lon="6.10758">
      <time>2017-10-21T00:00:00.56Z</time>
    </trkpt>
    <trkpt lat="43.11945" lon="6.10758">
      <time>2017-10-21T00:00:00.59Z</time>
    </trkpt>
    <trkpt lat="43.11944" lon="6.10737">
      <time>2017-10-21T00:00:00.56Z</time>
    </trkpt>
    <trkpt lat="43.11944" lon="6.10737">
      <time>2017-10-21T00:00:00.59Z</time>
    </trkpt>
    <trkpt lat="43.1195" lon="6.10724">
      <time>2017-10-21T00:00:00.56Z</time>
    </trkpt>
    <trkpt lat="43.1195" lon="6.10724">
      <time>2017-10-21T00:00:00.58Z</time>
    </trkpt>
    <trkpt lat="43.11948" lon="6.1075">
      <time>2017-10-21T00:00:00.55Z</time>
    </trkpt>
    <trkpt lat="43.11948" lon="6.1075">
      <time>2017-10-21T00:00:00.55Z</time>
    </trkpt>
    <trkpt lat="43.11961" lon="6.10723">
      <time>2017-10-21T00:00:00.54Z</time>
    </trkpt>
    <trkpt lat="43.11946" lon="6.10746">
      <time>2017-10-21T00:00:00.57Z</time>
    </trkpt>
    <trkpt lat="43.11952" lon="6.10726">
      <time>2018-10-21T00:00:00.53Z</time>
    </trkpt>
    <trkpt lat="43.11952" lon="6.10726">
      <time>2018-10-21T00:00:00.52Z</time>
    </trkpt>
    <trkpt lat="43.11954" lon="6.10738">
      <time>2018-10-21T00:00:00.51Z</time>
    </trkpt>
    <trkpt lat="43.11954" lon="6.10738">
      <time>2018-10-21T00:00:00.54Z</time>
    </trkpt>
    <trkpt lat="43.11957" lon="6.10742">
      <time>2018-10-21T00:00:00.5Z</time>
    </trkpt>
    <trkpt lat="43.11957" lon="6.10742">
      <time>2018-10-21T00:00:00.53Z</time>
    </trkpt>
    <trkpt lat="43.11952" lon="6.10716">
      <time>2018-10-21T00:00:00.49Z</time>
    </trkpt>
    <trkpt lat="43.11953" lon="6.10742">
      <time>2018-10-21T00:00:00.49Z</time>
    </trkpt>
    <trkpt lat="43.11941" lon="6.10732">
      <time>2018-10-21T00:00:00.48Z</time>
    </trkpt>
    <trkpt lat="43.11941" lon="6.10732">
      <time>2018-10-21T00:00:00.51Z</time>
    </trkpt>
    <trkpt lat="43.11949" lon="6.10731">
      <time>2018-10-21T00:00:00.48Z</time>
    </trkpt>
    <trkpt lat="43.11949" lon="6.10731">
      <time>2018-10-21T00:00:00.51Z</time>
    </trkpt>
    <trkpt lat="43.11945" lon="6.10733">
      <time>2018-10-21T00:00:00.47Z</time>
    </trkpt>
    <trkpt lat="43.11945" lon="6.10733">
      <time>2018-10-21T00:00:00.5Z</time>
    </trkpt>
    <trkpt lat="43.11948" lon="6.10727">
      <time>2018-10-21T00:00:00.47Z</time>
    </trkpt>
    <trkpt lat="43.11933" lon="6.10743">
      <time>2018-10-21T00:00:00.45Z</time>
    </trkpt>
    <trkpt lat="43.11949" lon="6.10727">
      <time>2018-10-21T00:00:00.48Z</time>
    </trkpt>
    <trkpt lat="43.11946" lon="6.1071">
      <time>2018-10-21T00:00:00.45Z</time>
    </trkpt>
    <trkpt lat="43.11946" lon="6.1071">
      <time>2018-10-21T00:00:00.48Z</time>
    </trkpt>
    <trkpt lat="43.11953" lon="6.10725">
      <time>2018-10-21T00:00:00.44Z</time>
    </trkpt>
    <trkpt lat="43.11953" lon="6.10725">
      <time>2018-10-21T00:00:00.47Z</time>
    </trkpt>
    <trkpt lat="43.11944" lon="6.10733">
      <time>2019-10-21T00:00:00.44Z</time>
    </trkpt>
    <trkpt lat="43.11944" lon="6.10733">
      <time>2019-10-21T00:00:00.47Z</time>
    </trkpt>
    <trkpt lat="43.11945" lon="6.10705">
      <time>2019-10-21T00:00:00.43Z</time>
    </trkpt>
    <trkpt lat="43.11945" lon="6.10705">
      <time>2019-10-21T00:00:00.46Z</time>
    </trkpt>
    <trkpt lat="43.11947" lon="6.10732">
      <time>2019-10-21T00:00:00.42Z</time>
    </trkpt>
    <trkpt lat="43.11947" lon="6.10732">
      <time>2019-10-21T00:00:00.45Z</time>
    </trkpt>
    <trkpt lat="43.11347" lon="6.13044">
      <time>2019-10-21T00:00:00.41Z</time>
    </trkpt>
    <trkpt lat="43.11922" lon="6.15113">
      <time>2019-10-21T00:00:00.44Z</time>
    </trkpt>
    <trkpt lat="43.08196" lon="6.13613">
      <time>2019-10-21T00:00:00.4Z</time>
    </trkpt>
    <trkpt lat="43.08196" lon="6.13613">
      <time>2019-10-21T00:00:00.43Z</time>
    </trkpt>
    <trkpt lat="43.08192" lon="6.13622">
      <time>2019-10-21T00:00:00.4Z</time>
    </trkpt>
    <trkpt lat="43.08176" lon="6.13583">
      <time>2019-10-21T00:00:00.43Z</time>
    </trkpt>
    <trkpt lat="43.0822" lon="6.13559">
      <time>2019-10-21T00:00:00.4Z</time>
    </trkpt>
    <trkpt lat="43.08189" lon="6.13594">
      <time>2019-10-21T00:00:00.43Z</time>
    </trkpt>
    <trkpt lat="43.08217" lon="6.13641">
      <time>2019-10-21T00:00:00.4Z</time>
    </trkpt>
    <trkpt lat="43.08194" lon="6.13641">
      <time>2019-10-21T00:00:00.43Z</time>
    </trkpt>
    <trkpt lat="43.0827" lon="6.13774">
      <time>2019-10-21T00:00:00.41Z</time>
    </trkpt>
    <trkpt lat="43.08268" lon="6.13722">
      <time>2019-10-21T00:00:00.43Z</time>
    </trkpt>
    <trkpt lat="43.08194" lon="6.13716">
      <time>2019-10-21T00:00:00.44Z</time>
    </trkpt>
    <trkpt lat="43.0823" lon="6.13634">
      <time>2019-10-21T00:00:00.43Z</time>
    </trkpt>
    <trkpt lat="43.08231" lon="6.13784">
      <time>2019-10-21T00:00:00.43Z</time>
    </trkpt>
    <trkpt lat="43.08205" lon="6.1371">
      <time>2019-10-21T00:00:00.46Z</time>
    </trkpt>
    <trkpt lat="43.08128" lon="6.13565">
      <time>2019-10-21T00:00:00.38Z</time>
    </trkpt>
    <trkpt lat="43.08134" lon="6.13564">
      <time>2019-10-21T00:00:00.38Z</time>
    </trkpt>
    <trkpt lat="43.08134" lon="6.1355">
      <time>2019-10-21T00:00:00.37Z</time>
    </trkpt>
    <trkpt lat="43.08134" lon="6.1355">
      <time>2019-10-21T00:00:00.4Z</time>
    </trkpt>
    <trkpt lat="43.08138" lon="6.13548">
      <time>2019-10-21T00:00:00.36Z</time>
    </trkpt>
    <trkpt lat="43.08138" lon="6.13548">
      <time>2019-10-21T00:00:00.39Z</time>
    </trkpt>
  </trkseg>
</trk>
</gpx>
