# Supplementary material for: Marine Litter Tracking System: A Case Study with Open-Source Technology and a Citizen Science-Based Approach
Source: Sensors (Basel). 2023 Jan 13;23(2):935. doi: 10.3390/s23020935 (PMC9863889; doi:10.3390/s23020935)
Supplement: Supplementary file 1 [file sensors-23-00935-s001.zip › MLT tracks/Launch 4 (15-09-2021)/15-09-2021 L3T2.gpx]

<?xml version="1.0" encoding="utf-8" standalone="yes"?>
<gpx version="1.1" creator="GPS Visualizer https://www.gpsvisualizer.com/" xmlns="http://www.topografix.com/GPX/1/1" xmlns:xsi="http://www.w3.org/2001/XMLSchema-instance" xsi:schemaLocation="http://www.topografix.com/GPX/1/1 http://www.topografix.com/GPX/1/1/gpx.xsd">
<trk>
  <name>GPS data</name>
  <trkseg>
    <trkpt lat="43.68126" lon="10.27996">
      <time>2021-09-15T19:02:00Z</time>
    </trkpt>
    <trkpt lat="43.68582" lon="10.25722">
      <time>2021-09-15T20:01:00Z</time>
    </trkpt>
    <trkpt lat="43.69268" lon="10.25055">
      <time>2021-09-15T21:01:00Z</time>
    </trkpt>
    <trkpt lat="43.69788" lon="10.24647">
      <time>2021-09-15T22:01:00Z</time>
    </trkpt>
    <trkpt lat="43.70298" lon="10.24233">
      <time>2021-09-15T23:00:00Z</time>
    </trkpt>
    <trkpt lat="43.7124" lon="10.23757">
      <time>2021-09-16T00:00:00Z</time>
    </trkpt>
    <trkpt lat="43.72111" lon="10.23228">
      <time>2021-09-16T01:00:00Z</time>
    </trkpt>
    <trkpt lat="43.72943" lon="10.22584">
      <time>2021-09-16T01:59:00Z</time>
    </trkpt>
    <trkpt lat="43.73391" lon="10.2143">
      <time>2021-09-16T02:59:00Z</time>
    </trkpt>
    <trkpt lat="43.73705" lon="10.20408">
      <time>2021-09-16T03:58:00Z</time>
    </trkpt>
    <trkpt lat="43.73946" lon="10.19364">
      <time>2021-09-16T04:58:00Z</time>
    </trkpt>
    <trkpt lat="43.74273" lon="10.18068">
      <time>2021-09-16T05:58:00Z</time>
    </trkpt>
    <trkpt lat="43.749" lon="10.16791">
      <time>2021-09-16T06:57:00Z</time>
    </trkpt>
    <trkpt lat="43.75606" lon="10.15545">
      <time>2021-09-16T07:57:00Z</time>
    </trkpt>
    <trkpt lat="43.76549" lon="10.1419">
      <time>2021-09-16T08:57:00Z</time>
    </trkpt>
    <trkpt lat="43.78137" lon="10.1309">
      <time>2021-09-16T09:56:00Z</time>
    </trkpt>
    <trkpt lat="43.80162" lon="10.12673">
      <time>2021-09-16T10:56:00Z</time>
    </trkpt>
    <trkpt lat="43.8209" lon="10.12424">
      <time>2021-09-16T11:56:00Z</time>
    </trkpt>
    <trkpt lat="43.83946" lon="10.12077">
      <time>2021-09-16T12:55:00Z</time>
    </trkpt>
    <trkpt lat="43.85995" lon="10.11607">
      <time>2021-09-16T13:55:00Z</time>
    </trkpt>
    <trkpt lat="43.86021" lon="10.11601">
      <time>2021-09-16T13:56:00Z</time>
    </trkpt>
    <trkpt lat="43.86024" lon="10.11601">
      <time>2021-09-16T13:56:00Z</time>
    </trkpt>
    <trkpt lat="43.86084" lon="10.11585">
      <time>2021-09-16T13:58:00Z</time>
    </trkpt>
    <trkpt lat="43.86193" lon="10.11564">
      <time>2021-09-16T14:01:00Z</time>
    </trkpt>
    <trkpt lat="43.8823" lon="10.10922">
      <time>2021-09-16T14:56:00Z</time>
    </trkpt>
    <trkpt lat="43.88349" lon="10.1089">
      <time>2021-09-16T14:59:00Z</time>
    </trkpt>
    <trkpt lat="43.90318" lon="10.1022">
      <time>2021-09-16T15:55:00Z</time>
    </trkpt>
    <trkpt lat="43.90416" lon="10.10193">
      <time>2021-09-16T15:58:00Z</time>
    </trkpt>
    <trkpt lat="43.92473" lon="10.0981">
      <time>2021-09-16T16:55:00Z</time>
    </trkpt>
    <trkpt lat="43.92586" lon="10.09778">
      <time>2021-09-16T16:58:00Z</time>
    </trkpt>
    <trkpt lat="43.94615" lon="10.09317">
      <time>2021-09-16T17:54:00Z</time>
    </trkpt>
    <trkpt lat="43.94723" lon="10.09294">
      <time>2021-09-16T17:57:00Z</time>
    </trkpt>
    <trkpt lat="43.96696" lon="10.08602">
      <time>2021-09-16T18:54:00Z</time>
    </trkpt>
    <trkpt lat="43.96795" lon="10.08569">
      <time>2021-09-16T18:57:00Z</time>
    </trkpt>
    <trkpt lat="43.98126" lon="10.07865">
      <time>2021-09-16T19:54:00Z</time>
    </trkpt>
    <trkpt lat="43.98206" lon="10.07848">
      <time>2021-09-16T19:57:00Z</time>
    </trkpt>
    <trkpt lat="43.99413" lon="10.07715">
      <time>2021-09-16T20:53:00Z</time>
    </trkpt>
    <trkpt lat="43.99464" lon="10.07697">
      <time>2021-09-16T20:56:00Z</time>
    </trkpt>
    <trkpt lat="44.00395" lon="10.0766">
      <time>2021-09-16T21:53:00Z</time>
    </trkpt>
    <trkpt lat="44.00424" lon="10.07661">
      <time>2021-09-16T21:56:00Z</time>
    </trkpt>
    <trkpt lat="44.00897" lon="10.07588">
      <time>2021-09-16T22:53:00Z</time>
    </trkpt>
    <trkpt lat="44.01307" lon="10.07163">
      <time>2021-09-16T23:52:00Z</time>
    </trkpt>
    <trkpt lat="44.01335" lon="10.0713">
      <time>2021-09-16T23:55:00Z</time>
    </trkpt>
    <trkpt lat="44.01622" lon="10.05993">
      <time>2021-09-17T00:52:00Z</time>
    </trkpt>
    <trkpt lat="44.01626" lon="10.05927">
      <time>2021-09-17T00:55:00Z</time>
    </trkpt>
    <trkpt lat="44.01659" lon="10.04873">
      <time>2021-09-17T01:51:00Z</time>
    </trkpt>
    <trkpt lat="44.01633" lon="10.04814">
      <time>2021-09-17T01:54:00Z</time>
    </trkpt>
    <trkpt lat="44.01478" lon="10.03687">
      <time>2021-09-17T02:51:00Z</time>
    </trkpt>
    <trkpt lat="44.01467" lon="10.03614">
      <time>2021-09-17T02:54:00Z</time>
    </trkpt>
    <trkpt lat="44.01576" lon="10.01981">
      <time>2021-09-17T03:51:00Z</time>
    </trkpt>
    <trkpt lat="44.01624" lon="10.01931">
      <time>2021-09-17T03:54:00Z</time>
    </trkpt>
    <trkpt lat="44.02377" lon="10.00645">
      <time>2021-09-17T04:50:00Z</time>
    </trkpt>
    <trkpt lat="44.02394" lon="10.00525">
      <time>2021-09-17T04:53:00Z</time>
    </trkpt>
    <trkpt lat="44.03061" lon="9.98231">
      <time>2021-09-17T05:50:00Z</time>
    </trkpt>
    <trkpt lat="44.03053" lon="9.9818">
      <time>2021-09-17T05:53:00Z</time>
    </trkpt>
    <trkpt lat="44.02479" lon="9.96116">
      <time>2021-09-17T06:49:00Z</time>
    </trkpt>
    <trkpt lat="44.02447" lon="9.95947">
      <time>2021-09-17T06:52:00Z</time>
    </trkpt>
    <trkpt lat="44.02302" lon="9.92694">
      <time>2021-09-17T07:49:00Z</time>
    </trkpt>
    <trkpt lat="44.02308" lon="9.9253">
      <time>2021-09-17T07:52:00Z</time>
    </trkpt>
    <trkpt lat="44.02335" lon="9.89724">
      <time>2021-09-17T08:49:00Z</time>
    </trkpt>
    <trkpt lat="44.02536" lon="9.87674">
      <time>2021-09-17T09:48:00Z</time>
    </trkpt>
    <trkpt lat="44.0255" lon="9.87577">
      <time>2021-09-17T09:51:00Z</time>
    </trkpt>
    <trkpt lat="44.02268" lon="9.85562">
      <time>2021-09-17T10:48:00Z</time>
    </trkpt>
    <trkpt lat="44.02227" lon="9.85451">
      <time>2021-09-17T10:51:00Z</time>
    </trkpt>
    <trkpt lat="44.01474" lon="9.83938">
      <time>2021-09-17T11:48:00Z</time>
    </trkpt>
    <trkpt lat="44.01421" lon="9.83901">
      <time>2021-09-17T11:51:00Z</time>
    </trkpt>
    <trkpt lat="44.00736" lon="9.82449">
      <time>2021-09-17T12:47:00Z</time>
    </trkpt>
    <trkpt lat="44.00706" lon="9.82376">
      <time>2021-09-17T12:50:00Z</time>
    </trkpt>
    <trkpt lat="44.0053" lon="9.80952">
      <time>2021-09-17T13:46:00Z</time>
    </trkpt>
    <trkpt lat="44.00529" lon="9.8095">
      <time>2021-09-17T13:46:00Z</time>
    </trkpt>
    <trkpt lat="44.0053" lon="9.80866">
      <time>2021-09-17T13:49:00Z</time>
    </trkpt>
    <trkpt lat="44.0052" lon="9.79157">
      <time>2021-09-17T14:46:00Z</time>
    </trkpt>
    <trkpt lat="44.0051" lon="9.79101">
      <time>2021-09-17T14:49:00Z</time>
    </trkpt>
    <trkpt lat="44.00654" lon="9.77422">
      <time>2021-09-17T15:46:00Z</time>
    </trkpt>
    <trkpt lat="44.0067" lon="9.77376">
      <time>2021-09-17T15:49:00Z</time>
    </trkpt>
    <trkpt lat="44.01199" lon="9.7699">
      <time>2021-09-17T16:45:00Z</time>
    </trkpt>
    <trkpt lat="44.01231" lon="9.76977">
      <time>2021-09-17T16:48:00Z</time>
    </trkpt>
    <trkpt lat="44.02192" lon="9.76684">
      <time>2021-09-17T17:45:00Z</time>
    </trkpt>
    <trkpt lat="44.02251" lon="9.76667">
      <time>2021-09-17T17:48:00Z</time>
    </trkpt>
    <trkpt lat="44.03271" lon="9.76446">
      <time>2021-09-17T18:44:00Z</time>
    </trkpt>
    <trkpt lat="44.03312" lon="9.76444">
      <time>2021-09-17T18:47:00Z</time>
    </trkpt>
    <trkpt lat="44.03877" lon="9.76407">
      <time>2021-09-17T19:44:00Z</time>
    </trkpt>
    <trkpt lat="44.03892" lon="9.76408">
      <time>2021-09-17T19:47:00Z</time>
    </trkpt>
    <trkpt lat="44.04228" lon="9.76093">
      <time>2021-09-17T20:44:00Z</time>
    </trkpt>
    <trkpt lat="44.04253" lon="9.76088">
      <time>2021-09-17T20:47:00Z</time>
    </trkpt>
    <trkpt lat="44.04662" lon="9.75889">
      <time>2021-09-17T21:43:00Z</time>
    </trkpt>
    <trkpt lat="44.04682" lon="9.75871">
      <time>2021-09-17T21:46:00Z</time>
    </trkpt>
    <trkpt lat="44.05037" lon="9.75666">
      <time>2021-09-17T22:43:00Z</time>
    </trkpt>
    <trkpt lat="44.05059" lon="9.75666">
      <time>2021-09-17T22:46:00Z</time>
    </trkpt>
    <trkpt lat="44.0544" lon="9.7567">
      <time>2021-09-17T23:42:00Z</time>
    </trkpt>
    <trkpt lat="44.05763" lon="9.75843">
      <time>2021-09-18T00:42:00Z</time>
    </trkpt>
    <trkpt lat="44.05763" lon="9.75843">
      <time>2021-09-18T00:45:00Z</time>
    </trkpt>
    <trkpt lat="44.05997" lon="9.7596">
      <time>2021-09-18T01:42:00Z</time>
    </trkpt>
    <trkpt lat="44.06486" lon="9.75276">
      <time>2021-09-18T02:41:00Z</time>
    </trkpt>
    <trkpt lat="44.06473" lon="9.7522">
      <time>2021-09-18T02:44:00Z</time>
    </trkpt>
    <trkpt lat="44.06191" lon="9.74659">
      <time>2021-09-18T03:41:00Z</time>
    </trkpt>
    <trkpt lat="44.06169" lon="9.74654">
      <time>2021-09-18T03:44:00Z</time>
    </trkpt>
    <trkpt lat="44.05795" lon="9.74189">
      <time>2021-09-18T04:41:00Z</time>
    </trkpt>
    <trkpt lat="44.05771" lon="9.7418">
      <time>2021-09-18T04:44:00Z</time>
    </trkpt>
    <trkpt lat="44.06061" lon="9.74069">
      <time>2021-09-18T05:40:00Z</time>
    </trkpt>
    <trkpt lat="44.06066" lon="9.74053">
      <time>2021-09-18T05:43:00Z</time>
    </trkpt>
    <trkpt lat="44.06261" lon="9.73662">
      <time>2021-09-18T06:40:00Z</time>
    </trkpt>
    <trkpt lat="44.06279" lon="9.73633">
      <time>2021-09-18T06:43:00Z</time>
    </trkpt>
    <trkpt lat="44.06507" lon="9.73176">
      <time>2021-09-18T07:39:00Z</time>
    </trkpt>
    <trkpt lat="44.06761" lon="9.72435">
      <time>2021-09-18T08:39:00Z</time>
    </trkpt>
    <trkpt lat="44.06769" lon="9.72391">
      <time>2021-09-18T08:42:00Z</time>
    </trkpt>
    <trkpt lat="44.06966" lon="9.71515">
      <time>2021-09-18T09:39:00Z</time>
    </trkpt>
    <trkpt lat="44.06988" lon="9.71466">
      <time>2021-09-18T09:42:00Z</time>
    </trkpt>
    <trkpt lat="44.07281" lon="9.70421">
      <time>2021-09-18T10:38:00Z</time>
    </trkpt>
    <trkpt lat="44.07296" lon="9.70369">
      <time>2021-09-18T10:41:00Z</time>
    </trkpt>
    <trkpt lat="44.07778" lon="9.69282">
      <time>2021-09-18T11:38:00Z</time>
    </trkpt>
    <trkpt lat="44.07804" lon="9.69228">
      <time>2021-09-18T11:41:00Z</time>
    </trkpt>
    <trkpt lat="44.08417" lon="9.68424">
      <time>2021-09-18T12:37:00Z</time>
    </trkpt>
    <trkpt lat="44.08451" lon="9.68393">
      <time>2021-09-18T12:40:00Z</time>
    </trkpt>
    <trkpt lat="44.09405" lon="9.68873">
      <time>2021-09-18T13:37:00Z</time>
    </trkpt>
    <trkpt lat="44.09414" lon="9.68881">
      <time>2021-09-18T13:38:00Z</time>
    </trkpt>
    <trkpt lat="44.09416" lon="9.68882">
      <time>2021-09-18T13:38:00Z</time>
    </trkpt>
    <trkpt lat="44.09459" lon="9.68935">
      <time>2021-09-18T13:41:00Z</time>
    </trkpt>
    <trkpt lat="44.10177" lon="9.70193">
      <time>2021-09-18T14:37:00Z</time>
    </trkpt>
    <trkpt lat="44.10203" lon="9.70275">
      <time>2021-09-18T14:40:00Z</time>
    </trkpt>
    <trkpt lat="44.10692" lon="9.71762">
      <time>2021-09-18T15:37:00Z</time>
    </trkpt>
    <trkpt lat="44.10706" lon="9.71833">
      <time>2021-09-18T15:40:00Z</time>
    </trkpt>
    <trkpt lat="44.10721" lon="9.72448">
      <time>2021-09-18T16:37:00Z</time>
    </trkpt>
    <trkpt lat="44.1071" lon="9.72524">
      <time>2021-09-18T17:36:00Z</time>
    </trkpt>
    <trkpt lat="44.1071" lon="9.72524">
      <time>2021-09-18T17:39:00Z</time>
    </trkpt>
    <trkpt lat="44.10675" lon="9.72511">
      <time>2021-09-18T18:36:00Z</time>
    </trkpt>
    <trkpt lat="44.1074" lon="9.72394">
      <time>2021-09-18T19:36:00Z</time>
    </trkpt>
    <trkpt lat="44.10737" lon="9.72362">
      <time>2021-09-18T19:39:00Z</time>
    </trkpt>
    <trkpt lat="44.10732" lon="9.71598">
      <time>2021-09-18T20:35:00Z</time>
    </trkpt>
    <trkpt lat="44.1073" lon="9.71552">
      <time>2021-09-18T20:38:00Z</time>
    </trkpt>
    <trkpt lat="44.10712" lon="9.70474">
      <time>2021-09-18T21:35:00Z</time>
    </trkpt>
    <trkpt lat="44.10706" lon="9.70421">
      <time>2021-09-18T21:38:00Z</time>
    </trkpt>
    <trkpt lat="44.1071" lon="9.6937">
      <time>2021-09-18T22:34:00Z</time>
    </trkpt>
    <trkpt lat="44.10712" lon="9.69313">
      <time>2021-09-18T22:37:00Z</time>
    </trkpt>
    <trkpt lat="44.10697" lon="9.68217">
      <time>2021-09-18T23:34:00Z</time>
    </trkpt>
    <trkpt lat="44.10699" lon="9.68156">
      <time>2021-09-18T23:37:00Z</time>
    </trkpt>
    <trkpt lat="44.10671" lon="9.6696">
      <time>2021-09-19T00:34:00Z</time>
    </trkpt>
    <trkpt lat="44.10667" lon="9.66907">
      <time>2021-09-19T00:37:00Z</time>
    </trkpt>
    <trkpt lat="44.1108" lon="9.66047">
      <time>2021-09-19T01:33:00Z</time>
    </trkpt>
    <trkpt lat="44.11113" lon="9.66001">
      <time>2021-09-19T01:36:00Z</time>
    </trkpt>
    <trkpt lat="44.11552" lon="9.6524">
      <time>2021-09-19T02:33:00Z</time>
    </trkpt>
    <trkpt lat="44.11572" lon="9.65218">
      <time>2021-09-19T02:36:00Z</time>
    </trkpt>
    <trkpt lat="44.1184" lon="9.64772">
      <time>2021-09-19T03:33:00Z</time>
    </trkpt>
    <trkpt lat="44.1184" lon="9.64772">
      <time>2021-09-19T03:36:00Z</time>
    </trkpt>
    <trkpt lat="44.11894" lon="9.64237">
      <time>2021-09-19T04:32:00Z</time>
    </trkpt>
    <trkpt lat="44.11899" lon="9.64206">
      <time>2021-09-19T04:35:00Z</time>
    </trkpt>
    <trkpt lat="44.11998" lon="9.63318">
      <time>2021-09-19T05:32:00Z</time>
    </trkpt>
    <trkpt lat="44.12099" lon="9.62583">
      <time>2021-09-19T06:31:00Z</time>
    </trkpt>
    <trkpt lat="44.12124" lon="9.62548">
      <time>2021-09-19T06:34:00Z</time>
    </trkpt>
    <trkpt lat="44.12694" lon="9.61948">
      <time>2021-09-19T07:31:00Z</time>
    </trkpt>
    <trkpt lat="44.12715" lon="9.61909">
      <time>2021-09-19T07:34:00Z</time>
    </trkpt>
    <trkpt lat="44.13372" lon="9.62182">
      <time>2021-09-19T08:31:00Z</time>
    </trkpt>
    <trkpt lat="44.1341" lon="9.622">
      <time>2021-09-19T08:34:00Z</time>
    </trkpt>
    <trkpt lat="44.13887" lon="9.62637">
      <time>2021-09-19T09:30:00Z</time>
    </trkpt>
    <trkpt lat="44.13913" lon="9.62604">
      <time>2021-09-19T09:33:00Z</time>
    </trkpt>
    <trkpt lat="44.14197" lon="9.62256">
      <time>2021-09-19T10:30:00Z</time>
    </trkpt>
    <trkpt lat="44.14193" lon="9.62229">
      <time>2021-09-19T10:33:00Z</time>
    </trkpt>
    <trkpt lat="44.14208" lon="9.62223">
      <time>2021-09-19T11:30:00Z</time>
    </trkpt>
    <trkpt lat="44.14222" lon="9.62186">
      <time>2021-09-19T11:33:00Z</time>
    </trkpt>
    <trkpt lat="44.14749" lon="9.61725">
      <time>2021-09-19T12:29:00Z</time>
    </trkpt>
    <trkpt lat="44.14763" lon="9.61693">
      <time>2021-09-19T12:32:00Z</time>
    </trkpt>
    <trkpt lat="44.15142" lon="9.61506">
      <time>2021-09-19T13:30:00Z</time>
    </trkpt>
    <trkpt lat="44.15134" lon="9.61487">
      <time>2021-09-19T14:29:00Z</time>
    </trkpt>
    <trkpt lat="44.15321" lon="9.61071">
      <time>2021-09-19T15:29:00Z</time>
    </trkpt>
    <trkpt lat="44.15319" lon="9.6107">
      <time>2021-09-19T15:29:00Z</time>
    </trkpt>
    <trkpt lat="44.15319" lon="9.6107">
      <time>2021-09-19T15:32:00Z</time>
    </trkpt>
    <trkpt lat="44.15327" lon="9.6113">
      <time>2021-09-19T16:29:00Z</time>
    </trkpt>
    <trkpt lat="44.15442" lon="9.60878">
      <time>2021-09-19T17:29:00Z</time>
    </trkpt>
    <trkpt lat="44.15443" lon="9.60826">
      <time>2021-09-19T17:32:00Z</time>
    </trkpt>
    <trkpt lat="44.15916" lon="9.60314">
      <time>2021-09-19T18:28:00Z</time>
    </trkpt>
    <trkpt lat="44.15959" lon="9.60346">
      <time>2021-09-19T18:31:00Z</time>
    </trkpt>
    <trkpt lat="44.16778" lon="9.60718">
      <time>2021-09-19T19:28:00Z</time>
    </trkpt>
    <trkpt lat="44.16831" lon="9.60697">
      <time>2021-09-19T19:31:00Z</time>
    </trkpt>
    <trkpt lat="44.1694" lon="9.60913">
      <time>2021-09-19T20:27:00Z</time>
    </trkpt>
    <trkpt lat="44.1694" lon="9.60913">
      <time>2021-09-19T20:30:00Z</time>
    </trkpt>
    <trkpt lat="44.16935" lon="9.60934">
      <time>2021-09-19T21:27:00Z</time>
    </trkpt>
    <trkpt lat="44.16935" lon="9.60934">
      <time>2021-09-19T21:30:00Z</time>
    </trkpt>
    <trkpt lat="44.16939" lon="9.60905">
      <time>2021-09-19T22:27:00Z</time>
    </trkpt>
    <trkpt lat="44.16945" lon="9.60914">
      <time>2021-09-19T23:26:00Z</time>
    </trkpt>
    <trkpt lat="44.16945" lon="9.60914">
      <time>2021-09-19T23:29:00Z</time>
    </trkpt>
    <trkpt lat="44.16941" lon="9.60912">
      <time>2021-09-20T00:26:00Z</time>
    </trkpt>
    <trkpt lat="44.16941" lon="9.60912">
      <time>2021-09-20T00:29:00Z</time>
    </trkpt>
  </trkseg>
</trk>
</gpx>
