# Supplementary material for: Marine Litter Tracking System: A Case Study with Open-Source Technology and a Citizen Science-Based Approach
Source: Sensors (Basel). 2023 Jan 13;23(2):935. doi: 10.3390/s23020935 (PMC9863889; doi:10.3390/s23020935)
Supplement: Supplementary file 1 [file sensors-23-00935-s001.zip › MLT tracks/Launch 5 (16-12-2021)/16-12-2021 L4T1.gpx]

<?xml version="1.0" encoding="utf-8" standalone="yes"?>
<gpx version="1.1" creator="GPS Visualizer https://www.gpsvisualizer.com/" xmlns="http://www.topografix.com/GPX/1/1" xmlns:xsi="http://www.w3.org/2001/XMLSchema-instance" xsi:schemaLocation="http://www.topografix.com/GPX/1/1 http://www.topografix.com/GPX/1/1/gpx.xsd">
<trk>
  <name>GPS data</name>
  <trkseg>
    <trkpt lat="43.685272" lon="10.250918">
      <time>2021-12-16T10:31:00Z</time>
    </trkpt>
    <trkpt lat="43.691962" lon="10.233985">
      <time>2021-12-16T11:32:00Z</time>
    </trkpt>
    <trkpt lat="43.699472" lon="10.224052">
      <time>2021-12-16T12:33:00Z</time>
    </trkpt>
    <trkpt lat="43.707192" lon="10.215987">
      <time>2021-12-16T13:34:00Z</time>
    </trkpt>
    <trkpt lat="43.709465" lon="10.210792">
      <time>2021-12-16T14:34:00Z</time>
    </trkpt>
    <trkpt lat="43.705147" lon="10.208235">
      <time>2021-12-16T15:35:00Z</time>
    </trkpt>
    <trkpt lat="43.695087" lon="10.204083">
      <time>2021-12-16T16:36:00Z</time>
    </trkpt>
    <trkpt lat="43.686275" lon="10.193072">
      <time>2021-12-16T17:37:00Z</time>
    </trkpt>
    <trkpt lat="43.679033" lon="10.181997">
      <time>2021-12-16T18:37:00Z</time>
    </trkpt>
    <trkpt lat="43.676082" lon="10.169317">
      <time>2021-12-16T19:38:00Z</time>
    </trkpt>
    <trkpt lat="43.676118" lon="10.153558">
      <time>2021-12-16T20:39:00Z</time>
    </trkpt>
    <trkpt lat="43.673533" lon="10.141498">
      <time>2021-12-16T21:40:00Z</time>
    </trkpt>
    <trkpt lat="43.672388" lon="10.131162">
      <time>2021-12-16T22:40:00Z</time>
    </trkpt>
    <trkpt lat="43.671213" lon="10.120148">
      <time>2021-12-16T23:41:00Z</time>
    </trkpt>
    <trkpt lat="43.669723" lon="10.110715">
      <time>2021-12-17T00:41:00Z</time>
    </trkpt>
    <trkpt lat="43.667373" lon="10.103608">
      <time>2021-12-17T01:42:00Z</time>
    </trkpt>
    <trkpt lat="43.876952" lon="9.692407">
      <time>2021-12-22T08:50:00Z</time>
    </trkpt>
    <trkpt lat="43.878465" lon="9.663088">
      <time>2021-12-22T10:28:00Z</time>
    </trkpt>
    <trkpt lat="43.879995" lon="9.64378">
      <time>2021-12-22T11:29:00Z</time>
    </trkpt>
    <trkpt lat="43.88251" lon="9.624297">
      <time>2021-12-22T12:30:00Z</time>
    </trkpt>
    <trkpt lat="43.885902" lon="9.605305">
      <time>2021-12-22T13:30:00Z</time>
    </trkpt>
    <trkpt lat="43.890157" lon="9.587392">
      <time>2021-12-22T14:31:00Z</time>
    </trkpt>
    <trkpt lat="43.895263" lon="9.570783">
      <time>2021-12-22T15:32:00Z</time>
    </trkpt>
    <trkpt lat="43.899192" lon="9.555385">
      <time>2021-12-22T16:33:00Z</time>
    </trkpt>
    <trkpt lat="43.902912" lon="9.540667">
      <time>2021-12-22T17:33:00Z</time>
    </trkpt>
    <trkpt lat="43.907018" lon="9.52589">
      <time>2021-12-22T18:34:00Z</time>
    </trkpt>
    <trkpt lat="43.913475" lon="9.50782">
      <time>2021-12-22T19:35:00Z</time>
    </trkpt>
    <trkpt lat="43.921738" lon="9.490293">
      <time>2021-12-22T20:36:00Z</time>
    </trkpt>
    <trkpt lat="43.932185" lon="9.47275">
      <time>2021-12-22T21:36:00Z</time>
    </trkpt>
    <trkpt lat="43.944695" lon="9.456737">
      <time>2021-12-22T22:37:00Z</time>
    </trkpt>
    <trkpt lat="43.957075" lon="9.442223">
      <time>2021-12-22T23:38:00Z</time>
    </trkpt>
    <trkpt lat="43.970633" lon="9.429538">
      <time>2021-12-23T00:39:00Z</time>
    </trkpt>
    <trkpt lat="43.98426" lon="9.419125">
      <time>2021-12-23T01:39:00Z</time>
    </trkpt>
    <trkpt lat="44.00013" lon="9.40903">
      <time>2021-12-23T02:40:00Z</time>
    </trkpt>
    <trkpt lat="44.017108" lon="9.401625">
      <time>2021-12-23T03:41:00Z</time>
    </trkpt>
    <trkpt lat="44.03518" lon="9.396587">
      <time>2021-12-23T04:42:00Z</time>
    </trkpt>
    <trkpt lat="44.054002" lon="9.393663">
      <time>2021-12-23T05:43:00Z</time>
    </trkpt>
    <trkpt lat="44.073113" lon="9.394722">
      <time>2021-12-23T06:44:00Z</time>
    </trkpt>
    <trkpt lat="44.073113" lon="9.394722">
      <time>2021-12-23T06:44:00Z</time>
    </trkpt>
    <trkpt lat="44.0912" lon="9.398477">
      <time>2021-12-23T07:45:00Z</time>
    </trkpt>
    <trkpt lat="44.10567" lon="9.396525">
      <time>2021-12-23T08:45:00Z</time>
    </trkpt>
    <trkpt lat="44.118108" lon="9.388417">
      <time>2021-12-23T09:46:00Z</time>
    </trkpt>
    <trkpt lat="44.123785" lon="9.366592">
      <time>2021-12-23T10:48:00Z</time>
    </trkpt>
    <trkpt lat="44.128163" lon="9.34034">
      <time>2021-12-23T11:48:00Z</time>
    </trkpt>
    <trkpt lat="44.134582" lon="9.324993">
      <time>2021-12-23T12:49:00Z</time>
    </trkpt>
    <trkpt lat="44.14028" lon="9.309877">
      <time>2021-12-23T13:50:00Z</time>
    </trkpt>
    <trkpt lat="44.14694" lon="9.293968">
      <time>2021-12-23T14:51:00Z</time>
    </trkpt>
    <trkpt lat="44.15375" lon="9.279288">
      <time>2021-12-23T15:52:00Z</time>
    </trkpt>
    <trkpt lat="44.15741" lon="9.263065">
      <time>2021-12-23T16:52:00Z</time>
    </trkpt>
    <trkpt lat="44.16022" lon="9.245512">
      <time>2021-12-23T17:53:00Z</time>
    </trkpt>
    <trkpt lat="44.16142" lon="9.225655">
      <time>2021-12-23T18:54:00Z</time>
    </trkpt>
    <trkpt lat="44.161327" lon="9.225392">
      <time>2021-12-23T18:55:00Z</time>
    </trkpt>
    <trkpt lat="44.162068" lon="9.202952">
      <time>2021-12-23T19:55:00Z</time>
    </trkpt>
    <trkpt lat="44.165312" lon="9.187977">
      <time>2021-12-23T20:56:00Z</time>
    </trkpt>
    <trkpt lat="44.16883" lon="9.175527">
      <time>2021-12-23T21:57:00Z</time>
    </trkpt>
    <trkpt lat="44.172177" lon="9.165538">
      <time>2021-12-23T22:57:00Z</time>
    </trkpt>
    <trkpt lat="44.175957" lon="9.15491">
      <time>2021-12-23T23:58:00Z</time>
    </trkpt>
    <trkpt lat="44.17931" lon="9.14057">
      <time>2021-12-24T00:59:00Z</time>
    </trkpt>
    <trkpt lat="44.182802" lon="9.131007">
      <time>2021-12-24T01:59:00Z</time>
    </trkpt>
    <trkpt lat="44.187635" lon="9.12288">
      <time>2021-12-24T03:00:00Z</time>
    </trkpt>
    <trkpt lat="44.192077" lon="9.114335">
      <time>2021-12-24T04:00:00Z</time>
    </trkpt>
    <trkpt lat="44.197863" lon="9.106137">
      <time>2021-12-24T05:01:00Z</time>
    </trkpt>
    <trkpt lat="44.207322" lon="9.101555">
      <time>2021-12-24T06:01:00Z</time>
    </trkpt>
    <trkpt lat="44.21778" lon="9.097943">
      <time>2021-12-24T07:05:00Z</time>
    </trkpt>
    <trkpt lat="44.22306" lon="9.096382">
      <time>2021-12-24T08:06:00Z</time>
    </trkpt>
    <trkpt lat="44.224045" lon="9.093857">
      <time>2021-12-24T09:07:00Z</time>
    </trkpt>
    <trkpt lat="44.233878" lon="9.099188">
      <time>2021-12-24T10:07:00Z</time>
    </trkpt>
    <trkpt lat="44.246518" lon="9.103858">
      <time>2021-12-24T11:09:00Z</time>
    </trkpt>
    <trkpt lat="44.259697" lon="9.10674">
      <time>2021-12-24T12:10:00Z</time>
    </trkpt>
    <trkpt lat="44.27061" lon="9.107867">
      <time>2021-12-24T13:10:00Z</time>
    </trkpt>
    <trkpt lat="44.280287" lon="9.108185">
      <time>2021-12-24T14:11:00Z</time>
    </trkpt>
    <trkpt lat="44.28745" lon="9.10726">
      <time>2021-12-24T15:11:00Z</time>
    </trkpt>
    <trkpt lat="44.295658" lon="9.106752">
      <time>2021-12-24T16:12:00Z</time>
    </trkpt>
    <trkpt lat="44.303153" lon="9.105492">
      <time>2021-12-24T17:12:00Z</time>
    </trkpt>
    <trkpt lat="44.305455" lon="9.101327">
      <time>2021-12-24T18:13:00Z</time>
    </trkpt>
    <trkpt lat="44.311517" lon="9.097068">
      <time>2021-12-24T19:14:00Z</time>
    </trkpt>
    <trkpt lat="44.319232" lon="9.096235">
      <time>2021-12-24T20:14:00Z</time>
    </trkpt>
    <trkpt lat="44.319232" lon="9.096235">
      <time>2021-12-24T20:14:00Z</time>
    </trkpt>
    <trkpt lat="44.32158" lon="9.095052">
      <time>2021-12-24T21:15:00Z</time>
    </trkpt>
    <trkpt lat="44.327103" lon="9.100623">
      <time>2021-12-24T22:18:00Z</time>
    </trkpt>
    <trkpt lat="44.336145" lon="9.100997">
      <time>2021-12-24T23:19:00Z</time>
    </trkpt>
    <trkpt lat="44.342448" lon="9.103398">
      <time>2021-12-25T00:20:00Z</time>
    </trkpt>
    <trkpt lat="44.346538" lon="9.10809">
      <time>2021-12-25T01:20:00Z</time>
    </trkpt>
    <trkpt lat="44.351748" lon="9.114368">
      <time>2021-12-25T02:21:00Z</time>
    </trkpt>
    <trkpt lat="44.349577" lon="9.117977">
      <time>2021-12-25T03:22:00Z</time>
    </trkpt>
    <trkpt lat="44.349577" lon="9.117977">
      <time>2021-12-25T03:22:00Z</time>
    </trkpt>
    <trkpt lat="44.344452" lon="9.11568">
      <time>2021-12-25T04:23:00Z</time>
    </trkpt>
    <trkpt lat="44.335945" lon="9.110832">
      <time>2021-12-25T05:24:00Z</time>
    </trkpt>
    <trkpt lat="44.335945" lon="9.110832">
      <time>2021-12-25T05:24:00Z</time>
    </trkpt>
    <trkpt lat="44.326185" lon="9.100128">
      <time>2021-12-25T06:25:00Z</time>
    </trkpt>
    <trkpt lat="44.319813" lon="9.085115">
      <time>2021-12-25T07:26:00Z</time>
    </trkpt>
    <trkpt lat="44.318607" lon="9.066435">
      <time>2021-12-25T08:27:00Z</time>
    </trkpt>
    <trkpt lat="44.32619" lon="9.028937">
      <time>2021-12-25T10:28:00Z</time>
    </trkpt>
    <trkpt lat="44.329798" lon="9.011907">
      <time>2021-12-25T11:29:00Z</time>
    </trkpt>
    <trkpt lat="44.331595" lon="8.99799">
      <time>2021-12-25T12:30:00Z</time>
    </trkpt>
    <trkpt lat="44.331693" lon="8.997723">
      <time>2021-12-25T12:31:00Z</time>
    </trkpt>
    <trkpt lat="44.324078" lon="8.983922">
      <time>2021-12-25T13:31:00Z</time>
    </trkpt>
    <trkpt lat="44.312057" lon="8.97286">
      <time>2021-12-25T14:32:00Z</time>
    </trkpt>
    <trkpt lat="44.309472" lon="8.97316">
      <time>2021-12-25T15:33:00Z</time>
    </trkpt>
    <trkpt lat="44.312213" lon="8.97551">
      <time>2021-12-25T16:33:00Z</time>
    </trkpt>
    <trkpt lat="44.312265" lon="8.975925">
      <time>2021-12-25T17:34:00Z</time>
    </trkpt>
    <trkpt lat="44.31173" lon="8.975167">
      <time>2021-12-25T18:35:00Z</time>
    </trkpt>
    <trkpt lat="44.31227" lon="8.977425">
      <time>2021-12-25T19:35:00Z</time>
    </trkpt>
    <trkpt lat="44.313792" lon="8.978192">
      <time>2021-12-25T20:36:00Z</time>
    </trkpt>
    <trkpt lat="44.315288" lon="8.977855">
      <time>2021-12-25T21:36:00Z</time>
    </trkpt>
    <trkpt lat="44.317053" lon="8.975758">
      <time>2021-12-25T22:37:00Z</time>
    </trkpt>
    <trkpt lat="44.319907" lon="8.97017">
      <time>2021-12-25T23:38:00Z</time>
    </trkpt>
    <trkpt lat="44.324368" lon="8.963998">
      <time>2021-12-26T00:38:00Z</time>
    </trkpt>
    <trkpt lat="44.32975" lon="8.958368">
      <time>2021-12-26T01:39:00Z</time>
    </trkpt>
    <trkpt lat="42.906325" lon="6.32999">
      <time>2022-02-01T18:35:00Z</time>
    </trkpt>
    <trkpt lat="42.860232" lon="6.332827">
      <time>2022-03-01T01:27:00Z</time>
    </trkpt>
  </trkseg>
</trk>
</gpx>
