# Supplementary material for: Marine Litter Tracking System: A Case Study with Open-Source Technology and a Citizen Science-Based Approach
Source: Sensors (Basel). 2023 Jan 13;23(2):935. doi: 10.3390/s23020935 (PMC9863889; doi:10.3390/s23020935)
Supplement: Supplementary file 1 [file sensors-23-00935-s001.zip › MLT tracks/Launch 5 (16-12-2021)/16-12-2021 L2T1.gpx]

<?xml version="1.0" encoding="utf-8" standalone="yes"?>
<gpx version="1.1" creator="GPS Visualizer https://www.gpsvisualizer.com/" xmlns="http://www.topografix.com/GPX/1/1" xmlns:xsi="http://www.w3.org/2001/XMLSchema-instance" xsi:schemaLocation="http://www.topografix.com/GPX/1/1 http://www.topografix.com/GPX/1/1/gpx.xsd">
<trk>
  <name>GPS data</name>
  <trkseg>
    <trkpt lat="43.68911" lon="10.32054">
      <time>2021-12-16T10:02:00Z</time>
    </trkpt>
    <trkpt lat="43.68625" lon="10.30492">
      <time>2021-12-16T10:05:00Z</time>
    </trkpt>
    <trkpt lat="43.68257" lon="10.26233">
      <time>2021-12-16T11:01:00Z</time>
    </trkpt>
    <trkpt lat="43.68277" lon="10.26132">
      <time>2021-12-16T11:04:00Z</time>
    </trkpt>
    <trkpt lat="43.68794" lon="10.24135">
      <time>2021-12-16T12:01:00Z</time>
    </trkpt>
    <trkpt lat="43.6881" lon="10.24083">
      <time>2021-12-16T12:04:00Z</time>
    </trkpt>
    <trkpt lat="43.69515" lon="10.22846">
      <time>2021-12-16T13:01:00Z</time>
    </trkpt>
    <trkpt lat="43.69537" lon="10.22805">
      <time>2021-12-16T13:04:00Z</time>
    </trkpt>
    <trkpt lat="43.70369" lon="10.21886">
      <time>2021-12-16T14:00:00Z</time>
    </trkpt>
    <trkpt lat="43.7095" lon="10.2119">
      <time>2021-12-16T15:00:00Z</time>
    </trkpt>
    <trkpt lat="43.70819" lon="10.20729">
      <time>2021-12-16T16:00:00Z</time>
    </trkpt>
    <trkpt lat="43.70005" lon="10.20451">
      <time>2021-12-16T16:59:00Z</time>
    </trkpt>
    <trkpt lat="43.69024" lon="10.19724">
      <time>2021-12-16T17:59:00Z</time>
    </trkpt>
    <trkpt lat="43.68127" lon="10.18745">
      <time>2021-12-16T18:58:00Z</time>
    </trkpt>
    <trkpt lat="43.67419" lon="10.1784">
      <time>2021-12-16T19:58:00Z</time>
    </trkpt>
    <trkpt lat="43.67405" lon="10.16378">
      <time>2021-12-16T20:58:00Z</time>
    </trkpt>
    <trkpt lat="43.67146" lon="10.14777">
      <time>2021-12-16T21:57:00Z</time>
    </trkpt>
    <trkpt lat="43.66915" lon="10.13125">
      <time>2021-12-16T22:57:00Z</time>
    </trkpt>
    <trkpt lat="43.66911" lon="10.13039">
      <time>2021-12-16T23:00:00Z</time>
    </trkpt>
    <trkpt lat="43.66631" lon="10.11481">
      <time>2021-12-16T23:54:00Z</time>
    </trkpt>
    <trkpt lat="43.66551" lon="10.09719">
      <time>2021-12-17T00:53:00Z</time>
    </trkpt>
    <trkpt lat="43.66551" lon="10.09714">
      <time>2021-12-17T00:54:00Z</time>
    </trkpt>
    <trkpt lat="43.66557" lon="10.09636">
      <time>2021-12-17T00:57:00Z</time>
    </trkpt>
    <trkpt lat="43.66838" lon="10.01776">
      <time>2021-12-17T17:47:00Z</time>
    </trkpt>
    <trkpt lat="43.66583" lon="10.0181">
      <time>2021-12-17T18:47:00Z</time>
    </trkpt>
    <trkpt lat="43.66183" lon="10.01769">
      <time>2021-12-17T19:46:00Z</time>
    </trkpt>
    <trkpt lat="43.65997" lon="10.01838">
      <time>2021-12-17T20:46:00Z</time>
    </trkpt>
    <trkpt lat="43.65878" lon="10.01809">
      <time>2021-12-17T21:45:00Z</time>
    </trkpt>
    <trkpt lat="43.66097" lon="10.00991">
      <time>2021-12-17T22:45:00Z</time>
    </trkpt>
    <trkpt lat="43.663" lon="9.99653">
      <time>2021-12-17T23:45:00Z</time>
    </trkpt>
    <trkpt lat="43.6645" lon="9.98115">
      <time>2021-12-18T00:45:00Z</time>
    </trkpt>
    <trkpt lat="43.66613" lon="9.96865">
      <time>2021-12-18T01:44:00Z</time>
    </trkpt>
    <trkpt lat="43.66739" lon="9.95682">
      <time>2021-12-18T02:44:00Z</time>
    </trkpt>
    <trkpt lat="43.66853" lon="9.94585">
      <time>2021-12-18T03:43:00Z</time>
    </trkpt>
    <trkpt lat="43.66903" lon="9.94004">
      <time>2021-12-18T04:14:00Z</time>
    </trkpt>
    <trkpt lat="43.66795" lon="9.93123">
      <time>2021-12-18T05:13:00Z</time>
    </trkpt>
    <trkpt lat="43.66847" lon="9.921">
      <time>2021-12-18T06:13:00Z</time>
    </trkpt>
    <trkpt lat="43.67123" lon="9.90882">
      <time>2021-12-18T07:12:00Z</time>
    </trkpt>
    <trkpt lat="43.67506" lon="9.89641">
      <time>2021-12-18T08:12:00Z</time>
    </trkpt>
    <trkpt lat="43.68059" lon="9.88292">
      <time>2021-12-18T09:12:00Z</time>
    </trkpt>
    <trkpt lat="43.68901" lon="9.8688">
      <time>2021-12-18T10:11:00Z</time>
    </trkpt>
    <trkpt lat="43.70053" lon="9.85891">
      <time>2021-12-18T11:11:00Z</time>
    </trkpt>
    <trkpt lat="43.70783" lon="9.84735">
      <time>2021-12-18T12:11:00Z</time>
    </trkpt>
    <trkpt lat="43.71276" lon="9.83718">
      <time>2021-12-18T13:10:00Z</time>
    </trkpt>
    <trkpt lat="43.71969" lon="9.82683">
      <time>2021-12-18T14:10:00Z</time>
    </trkpt>
    <trkpt lat="43.72707" lon="9.81631">
      <time>2021-12-18T15:09:00Z</time>
    </trkpt>
    <trkpt lat="43.73445" lon="9.8099">
      <time>2021-12-18T16:09:00Z</time>
    </trkpt>
    <trkpt lat="43.74117" lon="9.80378">
      <time>2021-12-18T17:09:00Z</time>
    </trkpt>
    <trkpt lat="43.74787" lon="9.79975">
      <time>2021-12-18T18:08:00Z</time>
    </trkpt>
    <trkpt lat="43.75376" lon="9.79585">
      <time>2021-12-18T19:08:00Z</time>
    </trkpt>
    <trkpt lat="43.7592" lon="9.79358">
      <time>2021-12-18T20:08:00Z</time>
    </trkpt>
    <trkpt lat="43.76533" lon="9.79114">
      <time>2021-12-18T21:07:00Z</time>
    </trkpt>
    <trkpt lat="43.77062" lon="9.78936">
      <time>2021-12-18T22:07:00Z</time>
    </trkpt>
    <trkpt lat="43.77627" lon="9.7868">
      <time>2021-12-18T23:06:00Z</time>
    </trkpt>
    <trkpt lat="43.78115" lon="9.78337">
      <time>2021-12-19T00:06:00Z</time>
    </trkpt>
    <trkpt lat="43.78648" lon="9.7806">
      <time>2021-12-19T01:06:00Z</time>
    </trkpt>
    <trkpt lat="43.79276" lon="9.77817">
      <time>2021-12-19T02:05:00Z</time>
    </trkpt>
    <trkpt lat="43.79834" lon="9.77214">
      <time>2021-12-19T02:54:00Z</time>
    </trkpt>
    <trkpt lat="43.80599" lon="9.76182">
      <time>2021-12-19T03:53:00Z</time>
    </trkpt>
    <trkpt lat="43.81224" lon="9.75009">
      <time>2021-12-19T04:53:00Z</time>
    </trkpt>
    <trkpt lat="43.81311" lon="9.73595">
      <time>2021-12-19T05:53:00Z</time>
    </trkpt>
    <trkpt lat="43.80917" lon="9.72479">
      <time>2021-12-19T06:52:00Z</time>
    </trkpt>
    <trkpt lat="43.8066" lon="9.71775">
      <time>2021-12-19T07:52:00Z</time>
    </trkpt>
    <trkpt lat="43.80583" lon="9.71334">
      <time>2021-12-19T08:52:00Z</time>
    </trkpt>
    <trkpt lat="43.80611" lon="9.71095">
      <time>2021-12-19T09:51:00Z</time>
    </trkpt>
    <trkpt lat="43.80902" lon="9.7112">
      <time>2021-12-19T10:51:00Z</time>
    </trkpt>
    <trkpt lat="43.81105" lon="9.71356">
      <time>2021-12-19T11:50:00Z</time>
    </trkpt>
    <trkpt lat="43.81503" lon="9.71806">
      <time>2021-12-19T12:50:00Z</time>
    </trkpt>
    <trkpt lat="43.82187" lon="9.7265">
      <time>2021-12-19T13:50:00Z</time>
    </trkpt>
    <trkpt lat="43.83175" lon="9.73188">
      <time>2021-12-19T14:49:00Z</time>
    </trkpt>
    <trkpt lat="43.84242" lon="9.7325">
      <time>2021-12-19T15:49:00Z</time>
    </trkpt>
    <trkpt lat="43.8519" lon="9.73083">
      <time>2021-12-19T16:49:00Z</time>
    </trkpt>
    <trkpt lat="43.85949" lon="9.73123">
      <time>2021-12-19T17:48:00Z</time>
    </trkpt>
    <trkpt lat="43.85951" lon="9.73125">
      <time>2021-12-19T17:48:00Z</time>
    </trkpt>
    <trkpt lat="43.85978" lon="9.73144">
      <time>2021-12-19T17:51:00Z</time>
    </trkpt>
    <trkpt lat="43.86557" lon="9.73647">
      <time>2021-12-19T18:48:00Z</time>
    </trkpt>
    <trkpt lat="43.8658" lon="9.73669">
      <time>2021-12-19T18:51:00Z</time>
    </trkpt>
    <trkpt lat="43.87049" lon="9.74167">
      <time>2021-12-19T19:48:00Z</time>
    </trkpt>
    <trkpt lat="43.87078" lon="9.74194">
      <time>2021-12-19T19:51:00Z</time>
    </trkpt>
    <trkpt lat="43.87566" lon="9.74698">
      <time>2021-12-19T20:47:00Z</time>
    </trkpt>
    <trkpt lat="43.87589" lon="9.74728">
      <time>2021-12-19T20:50:00Z</time>
    </trkpt>
    <trkpt lat="43.87947" lon="9.75189">
      <time>2021-12-19T21:47:00Z</time>
    </trkpt>
    <trkpt lat="43.87966" lon="9.75211">
      <time>2021-12-19T21:50:00Z</time>
    </trkpt>
    <trkpt lat="43.88449" lon="9.75718">
      <time>2021-12-19T22:46:00Z</time>
    </trkpt>
    <trkpt lat="43.88475" lon="9.75743">
      <time>2021-12-19T22:49:00Z</time>
    </trkpt>
    <trkpt lat="43.89183" lon="9.76325">
      <time>2021-12-19T23:46:00Z</time>
    </trkpt>
    <trkpt lat="43.89223" lon="9.76354">
      <time>2021-12-19T23:49:00Z</time>
    </trkpt>
    <trkpt lat="43.90106" lon="9.76777">
      <time>2021-12-20T00:46:00Z</time>
    </trkpt>
    <trkpt lat="43.90145" lon="9.76794">
      <time>2021-12-20T00:49:00Z</time>
    </trkpt>
    <trkpt lat="43.90864" lon="9.77266">
      <time>2021-12-20T01:45:00Z</time>
    </trkpt>
    <trkpt lat="43.90901" lon="9.77287">
      <time>2021-12-20T01:48:00Z</time>
    </trkpt>
    <trkpt lat="43.91572" lon="9.77868">
      <time>2021-12-20T02:45:00Z</time>
    </trkpt>
    <trkpt lat="43.91573" lon="9.77868">
      <time>2021-12-20T02:45:00Z</time>
    </trkpt>
    <trkpt lat="43.91612" lon="9.77903">
      <time>2021-12-20T02:48:00Z</time>
    </trkpt>
    <trkpt lat="43.92398" lon="9.78612">
      <time>2021-12-20T03:45:00Z</time>
    </trkpt>
    <trkpt lat="43.92437" lon="9.78687">
      <time>2021-12-20T03:48:00Z</time>
    </trkpt>
    <trkpt lat="43.93299" lon="9.7975">
      <time>2021-12-20T04:44:00Z</time>
    </trkpt>
    <trkpt lat="43.93336" lon="9.79807">
      <time>2021-12-20T04:47:00Z</time>
    </trkpt>
    <trkpt lat="43.93935" lon="9.80918">
      <time>2021-12-20T05:44:00Z</time>
    </trkpt>
    <trkpt lat="43.93961" lon="9.80975">
      <time>2021-12-20T05:47:00Z</time>
    </trkpt>
    <trkpt lat="43.94435" lon="9.82056">
      <time>2021-12-20T06:44:00Z</time>
    </trkpt>
    <trkpt lat="43.94803" lon="9.8351">
      <time>2021-12-20T07:43:00Z</time>
    </trkpt>
    <trkpt lat="43.94819" lon="9.83574">
      <time>2021-12-20T07:46:00Z</time>
    </trkpt>
    <trkpt lat="43.95022" lon="9.84888">
      <time>2021-12-20T08:43:00Z</time>
    </trkpt>
    <trkpt lat="43.95027" lon="9.84961">
      <time>2021-12-20T08:46:00Z</time>
    </trkpt>
    <trkpt lat="43.95126" lon="9.86599">
      <time>2021-12-20T09:42:00Z</time>
    </trkpt>
    <trkpt lat="43.95132" lon="9.86689">
      <time>2021-12-20T09:45:00Z</time>
    </trkpt>
    <trkpt lat="43.95084" lon="9.88403">
      <time>2021-12-20T10:42:00Z</time>
    </trkpt>
    <trkpt lat="43.95078" lon="9.88485">
      <time>2021-12-20T10:45:00Z</time>
    </trkpt>
    <trkpt lat="43.95277" lon="9.90101">
      <time>2021-12-20T11:42:00Z</time>
    </trkpt>
    <trkpt lat="43.95292" lon="9.90184">
      <time>2021-12-20T11:45:00Z</time>
    </trkpt>
    <trkpt lat="43.95626" lon="9.91808">
      <time>2021-12-20T12:41:00Z</time>
    </trkpt>
    <trkpt lat="43.95642" lon="9.91892">
      <time>2021-12-20T12:44:00Z</time>
    </trkpt>
    <trkpt lat="43.95845" lon="9.93401">
      <time>2021-12-20T13:41:00Z</time>
    </trkpt>
    <trkpt lat="43.9585" lon="9.9348">
      <time>2021-12-20T13:44:00Z</time>
    </trkpt>
    <trkpt lat="43.95923" lon="9.94927">
      <time>2021-12-20T14:41:00Z</time>
    </trkpt>
    <trkpt lat="43.95921" lon="9.94986">
      <time>2021-12-20T14:44:00Z</time>
    </trkpt>
    <trkpt lat="43.95924" lon="9.9615">
      <time>2021-12-20T15:40:00Z</time>
    </trkpt>
    <trkpt lat="43.95923" lon="9.96218">
      <time>2021-12-20T15:43:00Z</time>
    </trkpt>
    <trkpt lat="43.95871" lon="9.97348">
      <time>2021-12-20T16:40:00Z</time>
    </trkpt>
    <trkpt lat="43.9587" lon="9.97396">
      <time>2021-12-20T16:43:00Z</time>
    </trkpt>
    <trkpt lat="43.95704" lon="9.98306">
      <time>2021-12-20T17:39:00Z</time>
    </trkpt>
    <trkpt lat="43.95692" lon="9.98345">
      <time>2021-12-20T17:42:00Z</time>
    </trkpt>
    <trkpt lat="43.95412" lon="9.99051">
      <time>2021-12-20T18:39:00Z</time>
    </trkpt>
    <trkpt lat="43.95391" lon="9.99087">
      <time>2021-12-20T18:42:00Z</time>
    </trkpt>
    <trkpt lat="43.94912" lon="9.9923">
      <time>2021-12-20T19:39:00Z</time>
    </trkpt>
    <trkpt lat="43.94439" lon="9.99092">
      <time>2021-12-20T20:38:00Z</time>
    </trkpt>
    <trkpt lat="43.94408" lon="9.99082">
      <time>2021-12-20T20:41:00Z</time>
    </trkpt>
    <trkpt lat="43.93785" lon="9.98639">
      <time>2021-12-20T21:38:00Z</time>
    </trkpt>
    <trkpt lat="43.93752" lon="9.98608">
      <time>2021-12-20T21:41:00Z</time>
    </trkpt>
    <trkpt lat="43.93181" lon="9.97839">
      <time>2021-12-20T22:38:00Z</time>
    </trkpt>
    <trkpt lat="43.93146" lon="9.97801">
      <time>2021-12-20T22:41:00Z</time>
    </trkpt>
    <trkpt lat="43.92629" lon="9.96726">
      <time>2021-12-20T23:37:00Z</time>
    </trkpt>
    <trkpt lat="43.92606" lon="9.96672">
      <time>2021-12-20T23:40:00Z</time>
    </trkpt>
    <trkpt lat="43.92318" lon="9.95483">
      <time>2021-12-21T00:37:00Z</time>
    </trkpt>
    <trkpt lat="43.92309" lon="9.95424">
      <time>2021-12-21T00:40:00Z</time>
    </trkpt>
    <trkpt lat="43.92326" lon="9.94171">
      <time>2021-12-21T01:36:00Z</time>
    </trkpt>
    <trkpt lat="43.92328" lon="9.94116">
      <time>2021-12-21T01:39:00Z</time>
    </trkpt>
    <trkpt lat="43.92629" lon="9.93147">
      <time>2021-12-21T02:36:00Z</time>
    </trkpt>
    <trkpt lat="43.9263" lon="9.93147">
      <time>2021-12-21T02:37:00Z</time>
    </trkpt>
    <trkpt lat="43.92647" lon="9.93104">
      <time>2021-12-21T02:40:00Z</time>
    </trkpt>
    <trkpt lat="43.92889" lon="9.92435">
      <time>2021-12-21T03:36:00Z</time>
    </trkpt>
    <trkpt lat="43.92892" lon="9.92408">
      <time>2021-12-21T03:39:00Z</time>
    </trkpt>
    <trkpt lat="43.93099" lon="9.91509">
      <time>2021-12-21T04:36:00Z</time>
    </trkpt>
    <trkpt lat="43.93106" lon="9.91474">
      <time>2021-12-21T04:39:00Z</time>
    </trkpt>
    <trkpt lat="43.93347" lon="9.90777">
      <time>2021-12-21T05:35:00Z</time>
    </trkpt>
    <trkpt lat="43.9335" lon="9.90748">
      <time>2021-12-21T05:38:00Z</time>
    </trkpt>
    <trkpt lat="43.93328" lon="9.90408">
      <time>2021-12-21T06:35:00Z</time>
    </trkpt>
    <trkpt lat="43.93328" lon="9.90408">
      <time>2021-12-21T06:38:00Z</time>
    </trkpt>
    <trkpt lat="43.93389" lon="9.901">
      <time>2021-12-21T07:34:00Z</time>
    </trkpt>
    <trkpt lat="43.93405" lon="9.90069">
      <time>2021-12-21T07:37:00Z</time>
    </trkpt>
    <trkpt lat="43.93665" lon="9.89621">
      <time>2021-12-21T08:34:00Z</time>
    </trkpt>
    <trkpt lat="43.93761" lon="9.89398">
      <time>2021-12-21T09:34:00Z</time>
    </trkpt>
    <trkpt lat="43.93761" lon="9.89398">
      <time>2021-12-21T09:37:00Z</time>
    </trkpt>
    <trkpt lat="43.93808" lon="9.89076">
      <time>2021-12-21T10:33:00Z</time>
    </trkpt>
    <trkpt lat="43.93808" lon="9.89076">
      <time>2021-12-21T10:36:00Z</time>
    </trkpt>
    <trkpt lat="43.94006" lon="9.88722">
      <time>2021-12-21T11:33:00Z</time>
    </trkpt>
    <trkpt lat="43.94006" lon="9.88722">
      <time>2021-12-21T11:36:00Z</time>
    </trkpt>
    <trkpt lat="43.94201" lon="9.88575">
      <time>2021-12-21T12:33:00Z</time>
    </trkpt>
    <trkpt lat="43.94201" lon="9.88575">
      <time>2021-12-21T12:36:00Z</time>
    </trkpt>
    <trkpt lat="43.94487" lon="9.88452">
      <time>2021-12-21T13:32:00Z</time>
    </trkpt>
    <trkpt lat="43.9451" lon="9.88438">
      <time>2021-12-21T13:35:00Z</time>
    </trkpt>
    <trkpt lat="43.95039" lon="9.88187">
      <time>2021-12-21T14:32:00Z</time>
    </trkpt>
    <trkpt lat="43.95063" lon="9.8816">
      <time>2021-12-21T14:35:00Z</time>
    </trkpt>
    <trkpt lat="43.95586" lon="9.87422">
      <time>2021-12-21T15:31:00Z</time>
    </trkpt>
    <trkpt lat="43.95611" lon="9.87387">
      <time>2021-12-21T15:34:00Z</time>
    </trkpt>
    <trkpt lat="43.9614" lon="9.86562">
      <time>2021-12-21T16:31:00Z</time>
    </trkpt>
    <trkpt lat="43.96169" lon="9.86518">
      <time>2021-12-21T16:34:00Z</time>
    </trkpt>
    <trkpt lat="43.9668" lon="9.85571">
      <time>2021-12-21T17:31:00Z</time>
    </trkpt>
    <trkpt lat="43.96706" lon="9.8553">
      <time>2021-12-21T17:34:00Z</time>
    </trkpt>
    <trkpt lat="43.97258" lon="9.84539">
      <time>2021-12-21T18:30:00Z</time>
    </trkpt>
    <trkpt lat="43.97283" lon="9.84483">
      <time>2021-12-21T18:33:00Z</time>
    </trkpt>
    <trkpt lat="43.97345" lon="9.83646">
      <time>2021-12-21T19:30:00Z</time>
    </trkpt>
    <trkpt lat="43.9733" lon="9.83609">
      <time>2021-12-21T19:33:00Z</time>
    </trkpt>
    <trkpt lat="43.96934" lon="9.82962">
      <time>2021-12-21T20:30:00Z</time>
    </trkpt>
    <trkpt lat="43.96897" lon="9.82939">
      <time>2021-12-21T20:32:00Z</time>
    </trkpt>
    <trkpt lat="43.96009" lon="9.82397">
      <time>2021-12-21T21:29:00Z</time>
    </trkpt>
    <trkpt lat="43.9597" lon="9.82367">
      <time>2021-12-21T21:32:00Z</time>
    </trkpt>
    <trkpt lat="43.95181" lon="9.81647">
      <time>2021-12-21T22:29:00Z</time>
    </trkpt>
    <trkpt lat="43.95142" lon="9.816">
      <time>2021-12-21T22:32:00Z</time>
    </trkpt>
    <trkpt lat="43.94534" lon="9.80571">
      <time>2021-12-21T23:28:00Z</time>
    </trkpt>
    <trkpt lat="43.94334" lon="9.79288">
      <time>2021-12-22T00:28:00Z</time>
    </trkpt>
    <trkpt lat="43.94143" lon="9.78138">
      <time>2021-12-22T01:28:00Z</time>
    </trkpt>
    <trkpt lat="43.94066" lon="9.77058">
      <time>2021-12-22T02:27:00Z</time>
    </trkpt>
    <trkpt lat="43.94065" lon="9.77055">
      <time>2021-12-22T02:28:00Z</time>
    </trkpt>
    <trkpt lat="43.94065" lon="9.77054">
      <time>2021-12-22T02:28:00Z</time>
    </trkpt>
    <trkpt lat="43.94064" lon="9.77002">
      <time>2021-12-22T02:31:00Z</time>
    </trkpt>
    <trkpt lat="43.94011" lon="9.75954">
      <time>2021-12-22T03:27:00Z</time>
    </trkpt>
    <trkpt lat="43.93993" lon="9.75884">
      <time>2021-12-22T03:31:00Z</time>
    </trkpt>
    <trkpt lat="43.93909" lon="9.74834">
      <time>2021-12-22T04:27:00Z</time>
    </trkpt>
    <trkpt lat="43.93908" lon="9.74781">
      <time>2021-12-22T04:31:00Z</time>
    </trkpt>
    <trkpt lat="43.93886" lon="9.73748">
      <time>2021-12-22T05:27:00Z</time>
    </trkpt>
    <trkpt lat="43.93884" lon="9.73693">
      <time>2021-12-22T05:30:00Z</time>
    </trkpt>
    <trkpt lat="43.93708" lon="9.72546">
      <time>2021-12-22T06:26:00Z</time>
    </trkpt>
    <trkpt lat="43.93697" lon="9.72471">
      <time>2021-12-22T06:29:00Z</time>
    </trkpt>
    <trkpt lat="43.93555" lon="9.71204">
      <time>2021-12-22T07:26:00Z</time>
    </trkpt>
    <trkpt lat="43.93543" lon="9.71151">
      <time>2021-12-22T07:29:00Z</time>
    </trkpt>
    <trkpt lat="43.93347" lon="9.69995">
      <time>2021-12-22T08:25:00Z</time>
    </trkpt>
    <trkpt lat="43.93341" lon="9.69927">
      <time>2021-12-22T08:28:00Z</time>
    </trkpt>
    <trkpt lat="43.93183" lon="9.68683">
      <time>2021-12-22T09:25:00Z</time>
    </trkpt>
    <trkpt lat="43.93176" lon="9.68625">
      <time>2021-12-22T09:28:00Z</time>
    </trkpt>
    <trkpt lat="43.93146" lon="9.67519">
      <time>2021-12-22T10:25:00Z</time>
    </trkpt>
    <trkpt lat="43.93146" lon="9.67465">
      <time>2021-12-22T10:28:00Z</time>
    </trkpt>
    <trkpt lat="43.93199" lon="9.66346">
      <time>2021-12-22T11:24:00Z</time>
    </trkpt>
    <trkpt lat="43.93196" lon="9.66299">
      <time>2021-12-22T11:27:00Z</time>
    </trkpt>
    <trkpt lat="43.93317" lon="9.65116">
      <time>2021-12-22T12:24:00Z</time>
    </trkpt>
    <trkpt lat="43.93305" lon="9.65073">
      <time>2021-12-22T12:27:00Z</time>
    </trkpt>
    <trkpt lat="43.93491" lon="9.63956">
      <time>2021-12-22T13:24:00Z</time>
    </trkpt>
    <trkpt lat="43.93512" lon="9.6389">
      <time>2021-12-22T13:26:00Z</time>
    </trkpt>
    <trkpt lat="43.93828" lon="9.62735">
      <time>2021-12-22T14:23:00Z</time>
    </trkpt>
    <trkpt lat="43.93835" lon="9.6268">
      <time>2021-12-22T14:26:00Z</time>
    </trkpt>
    <trkpt lat="43.94105" lon="9.61599">
      <time>2021-12-22T15:23:00Z</time>
    </trkpt>
    <trkpt lat="43.94124" lon="9.61557">
      <time>2021-12-22T15:26:00Z</time>
    </trkpt>
    <trkpt lat="43.94394" lon="9.60627">
      <time>2021-12-22T16:22:00Z</time>
    </trkpt>
    <trkpt lat="43.94405" lon="9.60591">
      <time>2021-12-22T16:25:00Z</time>
    </trkpt>
    <trkpt lat="43.94591" lon="9.59716">
      <time>2021-12-22T17:22:00Z</time>
    </trkpt>
    <trkpt lat="43.946" lon="9.59691">
      <time>2021-12-22T17:25:00Z</time>
    </trkpt>
    <trkpt lat="43.94794" lon="9.58746">
      <time>2021-12-22T18:22:00Z</time>
    </trkpt>
    <trkpt lat="43.94794" lon="9.5871">
      <time>2021-12-22T18:25:00Z</time>
    </trkpt>
    <trkpt lat="43.9497" lon="9.57713">
      <time>2021-12-22T19:21:00Z</time>
    </trkpt>
    <trkpt lat="43.94982" lon="9.57681">
      <time>2021-12-22T19:24:00Z</time>
    </trkpt>
    <trkpt lat="43.95308" lon="9.56503">
      <time>2021-12-22T20:21:00Z</time>
    </trkpt>
    <trkpt lat="43.95329" lon="9.56444">
      <time>2021-12-22T20:24:00Z</time>
    </trkpt>
    <trkpt lat="43.95699" lon="9.55141">
      <time>2021-12-22T21:20:00Z</time>
    </trkpt>
    <trkpt lat="43.95728" lon="9.55083">
      <time>2021-12-22T21:23:00Z</time>
    </trkpt>
    <trkpt lat="43.96508" lon="9.53826">
      <time>2021-12-22T22:20:00Z</time>
    </trkpt>
    <trkpt lat="43.96544" lon="9.53761">
      <time>2021-12-22T22:23:00Z</time>
    </trkpt>
    <trkpt lat="43.97331" lon="9.52467">
      <time>2021-12-22T23:20:00Z</time>
    </trkpt>
    <trkpt lat="43.97376" lon="9.52395">
      <time>2021-12-22T23:23:00Z</time>
    </trkpt>
    <trkpt lat="43.98126" lon="9.51079">
      <time>2021-12-23T00:19:00Z</time>
    </trkpt>
    <trkpt lat="43.9816" lon="9.51016">
      <time>2021-12-23T00:22:00Z</time>
    </trkpt>
    <trkpt lat="43.9888" lon="9.49756">
      <time>2021-12-23T01:19:00Z</time>
    </trkpt>
    <trkpt lat="43.98923" lon="9.497">
      <time>2021-12-23T01:22:00Z</time>
    </trkpt>
    <trkpt lat="43.99737" lon="9.4865">
      <time>2021-12-23T02:19:00Z</time>
    </trkpt>
    <trkpt lat="43.99737" lon="9.48648">
      <time>2021-12-23T02:19:00Z</time>
    </trkpt>
    <trkpt lat="43.99781" lon="9.48592">
      <time>2021-12-23T02:22:00Z</time>
    </trkpt>
    <trkpt lat="44.00679" lon="9.47546">
      <time>2021-12-23T03:19:00Z</time>
    </trkpt>
    <trkpt lat="44.00745" lon="9.47507">
      <time>2021-12-23T03:22:00Z</time>
    </trkpt>
    <trkpt lat="44.01907" lon="9.46502">
      <time>2021-12-23T04:18:00Z</time>
    </trkpt>
    <trkpt lat="44.01962" lon="9.46453">
      <time>2021-12-23T04:21:00Z</time>
    </trkpt>
    <trkpt lat="44.0316" lon="9.45546">
      <time>2021-12-23T05:18:00Z</time>
    </trkpt>
    <trkpt lat="44.03218" lon="9.45498">
      <time>2021-12-23T05:21:00Z</time>
    </trkpt>
    <trkpt lat="44.04438" lon="9.4455">
      <time>2021-12-23T06:17:00Z</time>
    </trkpt>
    <trkpt lat="44.04507" lon="9.445">
      <time>2021-12-23T06:20:00Z</time>
    </trkpt>
    <trkpt lat="44.05827" lon="9.43684">
      <time>2021-12-23T07:17:00Z</time>
    </trkpt>
    <trkpt lat="44.05887" lon="9.43642">
      <time>2021-12-23T07:20:00Z</time>
    </trkpt>
    <trkpt lat="44.0722" lon="9.42939">
      <time>2021-12-23T08:17:00Z</time>
    </trkpt>
    <trkpt lat="44.07295" lon="9.42902">
      <time>2021-12-23T08:20:00Z</time>
    </trkpt>
    <trkpt lat="44.08904" lon="9.42181">
      <time>2021-12-23T09:16:00Z</time>
    </trkpt>
    <trkpt lat="44.09001" lon="9.42157">
      <time>2021-12-23T09:19:00Z</time>
    </trkpt>
    <trkpt lat="44.10928" lon="9.41632">
      <time>2021-12-23T10:16:00Z</time>
    </trkpt>
    <trkpt lat="44.11033" lon="9.41604">
      <time>2021-12-23T10:19:00Z</time>
    </trkpt>
    <trkpt lat="44.1248" lon="9.40702">
      <time>2021-12-23T11:15:00Z</time>
    </trkpt>
    <trkpt lat="44.12526" lon="9.40633">
      <time>2021-12-23T11:18:00Z</time>
    </trkpt>
    <trkpt lat="44.13298" lon="9.38648">
      <time>2021-12-23T12:15:00Z</time>
    </trkpt>
    <trkpt lat="44.13334" lon="9.38513">
      <time>2021-12-23T12:18:00Z</time>
    </trkpt>
    <trkpt lat="44.14009" lon="9.36497">
      <time>2021-12-23T13:15:00Z</time>
    </trkpt>
    <trkpt lat="44.14042" lon="9.36456">
      <time>2021-12-23T13:18:00Z</time>
    </trkpt>
    <trkpt lat="44.148" lon="9.3533">
      <time>2021-12-23T14:14:00Z</time>
    </trkpt>
    <trkpt lat="44.14838" lon="9.35257">
      <time>2021-12-23T14:17:00Z</time>
    </trkpt>
    <trkpt lat="44.15526" lon="9.33676">
      <time>2021-12-23T15:14:00Z</time>
    </trkpt>
    <trkpt lat="44.15567" lon="9.33582">
      <time>2021-12-23T15:17:00Z</time>
    </trkpt>
    <trkpt lat="44.1627" lon="9.31819">
      <time>2021-12-23T16:14:00Z</time>
    </trkpt>
    <trkpt lat="44.16298" lon="9.31734">
      <time>2021-12-23T16:17:00Z</time>
    </trkpt>
    <trkpt lat="44.16909" lon="9.30112">
      <time>2021-12-23T17:13:00Z</time>
    </trkpt>
    <trkpt lat="44.16939" lon="9.30039">
      <time>2021-12-23T17:16:00Z</time>
    </trkpt>
    <trkpt lat="44.17526" lon="9.28467">
      <time>2021-12-23T18:13:00Z</time>
    </trkpt>
    <trkpt lat="44.17555" lon="9.28391">
      <time>2021-12-23T18:16:00Z</time>
    </trkpt>
    <trkpt lat="44.18028" lon="9.26494">
      <time>2021-12-23T19:12:00Z</time>
    </trkpt>
    <trkpt lat="44.18042" lon="9.26408">
      <time>2021-12-23T19:15:00Z</time>
    </trkpt>
    <trkpt lat="44.18355" lon="9.24418">
      <time>2021-12-23T20:12:00Z</time>
    </trkpt>
    <trkpt lat="44.1838" lon="9.24312">
      <time>2021-12-23T20:15:00Z</time>
    </trkpt>
    <trkpt lat="44.18721" lon="9.22067">
      <time>2021-12-23T21:12:00Z</time>
    </trkpt>
    <trkpt lat="44.18747" lon="9.21947">
      <time>2021-12-23T21:15:00Z</time>
    </trkpt>
    <trkpt lat="44.1947" lon="9.2043">
      <time>2021-12-23T22:11:00Z</time>
    </trkpt>
    <trkpt lat="44.19519" lon="9.2036">
      <time>2021-12-23T22:14:00Z</time>
    </trkpt>
    <trkpt lat="44.2031" lon="9.19146">
      <time>2021-12-23T23:11:00Z</time>
    </trkpt>
    <trkpt lat="44.20346" lon="9.19078">
      <time>2021-12-23T23:14:00Z</time>
    </trkpt>
    <trkpt lat="44.21187" lon="9.18279">
      <time>2021-12-24T00:10:00Z</time>
    </trkpt>
    <trkpt lat="44.21226" lon="9.18235">
      <time>2021-12-24T00:13:00Z</time>
    </trkpt>
    <trkpt lat="44.2204" lon="9.17383">
      <time>2021-12-24T01:10:00Z</time>
    </trkpt>
    <trkpt lat="44.2207" lon="9.17331">
      <time>2021-12-24T01:13:00Z</time>
    </trkpt>
    <trkpt lat="44.22791" lon="9.16488">
      <time>2021-12-24T02:10:00Z</time>
    </trkpt>
    <trkpt lat="44.22792" lon="9.16487">
      <time>2021-12-24T02:10:00Z</time>
    </trkpt>
    <trkpt lat="44.22849" lon="9.16468">
      <time>2021-12-24T02:13:00Z</time>
    </trkpt>
    <trkpt lat="44.23352" lon="9.16496">
      <time>2021-12-24T03:10:00Z</time>
    </trkpt>
    <trkpt lat="44.23386" lon="9.16483">
      <time>2021-12-24T03:13:00Z</time>
    </trkpt>
    <trkpt lat="44.24273" lon="9.16539">
      <time>2021-12-24T04:09:00Z</time>
    </trkpt>
    <trkpt lat="44.24319" lon="9.16556">
      <time>2021-12-24T04:12:00Z</time>
    </trkpt>
    <trkpt lat="44.25323" lon="9.16655">
      <time>2021-12-24T05:09:00Z</time>
    </trkpt>
    <trkpt lat="44.25379" lon="9.16645">
      <time>2021-12-24T05:12:00Z</time>
    </trkpt>
    <trkpt lat="44.26666" lon="9.16319">
      <time>2021-12-24T06:09:00Z</time>
    </trkpt>
    <trkpt lat="44.26736" lon="9.16306">
      <time>2021-12-24T06:12:00Z</time>
    </trkpt>
    <trkpt lat="44.28096" lon="9.1603">
      <time>2021-12-24T07:08:00Z</time>
    </trkpt>
    <trkpt lat="44.28167" lon="9.16001">
      <time>2021-12-24T07:11:00Z</time>
    </trkpt>
    <trkpt lat="44.29304" lon="9.15721">
      <time>2021-12-24T08:08:00Z</time>
    </trkpt>
    <trkpt lat="44.29304" lon="9.15721">
      <time>2021-12-24T08:11:00Z</time>
    </trkpt>
    <trkpt lat="44.29794" lon="9.15173">
      <time>2021-12-24T09:08:00Z</time>
    </trkpt>
    <trkpt lat="44.298" lon="9.15107">
      <time>2021-12-24T09:11:00Z</time>
    </trkpt>
    <trkpt lat="44.30302" lon="9.14017">
      <time>2021-12-24T10:07:00Z</time>
    </trkpt>
    <trkpt lat="44.30344" lon="9.1395">
      <time>2021-12-24T10:10:00Z</time>
    </trkpt>
    <trkpt lat="44.31059" lon="9.12912">
      <time>2021-12-24T11:07:00Z</time>
    </trkpt>
    <trkpt lat="44.32796" lon="9.13106">
      <time>2021-12-24T12:06:00Z</time>
    </trkpt>
    <trkpt lat="44.3288" lon="9.13127">
      <time>2021-12-24T12:09:00Z</time>
    </trkpt>
    <trkpt lat="44.33451" lon="9.13833">
      <time>2021-12-24T13:06:00Z</time>
    </trkpt>
    <trkpt lat="44.33465" lon="9.13859">
      <time>2021-12-24T13:09:00Z</time>
    </trkpt>
    <trkpt lat="44.33787" lon="9.14241">
      <time>2021-12-24T14:06:00Z</time>
    </trkpt>
    <trkpt lat="44.33806" lon="9.1427">
      <time>2021-12-24T14:09:00Z</time>
    </trkpt>
    <trkpt lat="44.34811" lon="9.14974">
      <time>2021-12-24T15:05:00Z</time>
    </trkpt>
    <trkpt lat="44.34872" lon="9.14998">
      <time>2021-12-24T15:08:00Z</time>
    </trkpt>
  </trkseg>
</trk>
</gpx>
