# Supplementary material for: Marine Litter Tracking System: A Case Study with Open-Source Technology and a Citizen Science-Based Approach
Source: Sensors (Basel). 2023 Jan 13;23(2):935. doi: 10.3390/s23020935 (PMC9863889; doi:10.3390/s23020935)
Supplement: Supplementary file 1 [file sensors-23-00935-s001.zip › MLT tracks/Launch 5 (16-12-2021)/16-12-2021 L3T1.gpx]

<?xml version="1.0" encoding="utf-8" standalone="yes"?>
<gpx version="1.0" creator="GPS Visualizer https://www.gpsvisualizer.com/" xmlns="http://www.topografix.com/GPX/1/0" xmlns:xsi="http://www.w3.org/2001/XMLSchema-instance" xsi:schemaLocation="http://www.topografix.com/GPX/1/0 http://www.topografix.com/GPX/1/0/gpx.xsd">
<trk>
  <name>GPS data</name>
  <trkseg>
    <trkpt lat="43.68479" lon="10.253248">
      <time>2021-12-16T10:25:00Z</time>
      <speed>0.54</speed>
    </trkpt>
    <trkpt lat="43.686067" lon="10.247497">
      <time>2021-12-16T10:41:00Z</time>
      <speed>0.47</speed>
    </trkpt>
    <trkpt lat="43.686067" lon="10.247497">
      <time>2021-12-16T10:41:00Z</time>
      <speed>0.47</speed>
    </trkpt>
    <trkpt lat="43.687827" lon="10.24262">
      <time>2021-12-16T10:56:00Z</time>
      <speed>0.30</speed>
    </trkpt>
    <trkpt lat="43.689372" lon="10.238652">
      <time>2021-12-16T11:12:00Z</time>
      <speed>0.72</speed>
    </trkpt>
    <trkpt lat="43.697035" lon="10.227065">
      <time>2021-12-16T12:13:00Z</time>
      <speed>0.28</speed>
    </trkpt>
    <trkpt lat="43.705303" lon="10.21859">
      <time>2021-12-16T13:14:00Z</time>
      <speed>0.27</speed>
    </trkpt>
    <trkpt lat="43.709692" lon="10.212797">
      <time>2021-12-16T14:14:00Z</time>
      <speed>0.09</speed>
    </trkpt>
    <trkpt lat="43.707557" lon="10.209095">
      <time>2021-12-16T15:16:00Z</time>
      <speed>0.08</speed>
    </trkpt>
    <trkpt lat="43.698478" lon="10.206793">
      <time>2021-12-16T16:16:00Z</time>
      <speed>0.43</speed>
    </trkpt>
    <trkpt lat="43.688922" lon="10.197752">
      <time>2021-12-16T17:17:00Z</time>
      <speed>0.17</speed>
    </trkpt>
    <trkpt lat="43.681255" lon="10.185867">
      <time>2021-12-16T18:18:00Z</time>
      <speed>0.41</speed>
    </trkpt>
    <trkpt lat="43.676108" lon="10.174003">
      <time>2021-12-16T19:18:00Z</time>
      <speed>0.43</speed>
    </trkpt>
    <trkpt lat="43.676108" lon="10.174003">
      <time>2021-12-16T19:18:00Z</time>
      <speed>0.43</speed>
    </trkpt>
    <trkpt lat="43.676343" lon="10.158763">
      <time>2021-12-16T20:19:00Z</time>
      <speed>0.26</speed>
    </trkpt>
    <trkpt lat="43.674173" lon="10.14589">
      <time>2021-12-16T21:19:00Z</time>
      <speed>0.15</speed>
    </trkpt>
    <trkpt lat="43.673442" lon="10.132175">
      <time>2021-12-16T22:20:00Z</time>
      <speed>0.13</speed>
    </trkpt>
    <trkpt lat="43.672803" lon="10.118352">
      <time>2021-12-16T23:20:00Z</time>
      <speed>0.13</speed>
    </trkpt>
    <trkpt lat="43.670878" lon="10.105867">
      <time>2021-12-17T00:21:00Z</time>
      <speed>0.35</speed>
    </trkpt>
    <trkpt lat="43.668888" lon="10.09592">
      <time>2021-12-17T01:21:00Z</time>
      <speed>0.59</speed>
    </trkpt>
    <trkpt lat="43.668145" lon="10.085635">
      <time>2021-12-17T02:22:00Z</time>
      <speed>0.27</speed>
    </trkpt>
    <trkpt lat="43.667105" lon="10.079148">
      <time>2021-12-17T03:22:00Z</time>
      <speed>0.11</speed>
    </trkpt>
    <trkpt lat="43.664955" lon="10.07778">
      <time>2021-12-17T04:23:00Z</time>
      <speed>0.15</speed>
    </trkpt>
    <trkpt lat="43.662137" lon="10.076243">
      <time>2021-12-17T05:23:00Z</time>
      <speed>0.29</speed>
    </trkpt>
    <trkpt lat="43.660982" lon="10.07297">
      <time>2021-12-17T06:23:00Z</time>
      <speed>0.07</speed>
    </trkpt>
    <trkpt lat="43.661587" lon="10.07069">
      <time>2021-12-17T07:24:00Z</time>
      <speed>0.10</speed>
    </trkpt>
    <trkpt lat="43.662997" lon="10.067708">
      <time>2021-12-17T08:24:00Z</time>
      <speed>0.17</speed>
    </trkpt>
    <trkpt lat="43.664718" lon="10.061015">
      <time>2021-12-17T09:25:00Z</time>
      <speed>0.08</speed>
    </trkpt>
    <trkpt lat="43.665885" lon="10.05421">
      <time>2021-12-17T10:25:00Z</time>
      <speed>0.30</speed>
    </trkpt>
    <trkpt lat="43.666418" lon="10.04786">
      <time>2021-12-17T11:26:00Z</time>
      <speed>0.22</speed>
    </trkpt>
    <trkpt lat="43.669805" lon="10.043043">
      <time>2021-12-17T12:26:00Z</time>
      <speed>0.10</speed>
    </trkpt>
    <trkpt lat="43.670653" lon="10.042038">
      <time>2021-12-17T13:27:00Z</time>
      <speed>0.24</speed>
    </trkpt>
    <trkpt lat="43.668063" lon="10.040483">
      <time>2021-12-17T14:27:00Z</time>
      <speed>0.08</speed>
    </trkpt>
    <trkpt lat="43.665522" lon="10.037743">
      <time>2021-12-17T15:28:00Z</time>
      <speed>0.28</speed>
    </trkpt>
    <trkpt lat="43.664645" lon="10.037062">
      <time>2021-12-17T16:28:00Z</time>
      <speed>0.22</speed>
    </trkpt>
    <trkpt lat="43.66516" lon="10.036917">
      <time>2021-12-17T17:29:00Z</time>
      <speed>0.16</speed>
    </trkpt>
    <trkpt lat="43.664382" lon="10.037208">
      <time>2021-12-17T18:29:00Z</time>
      <speed>0.11</speed>
    </trkpt>
    <trkpt lat="43.663322" lon="10.03722">
      <time>2021-12-17T19:30:00Z</time>
      <speed>0.17</speed>
    </trkpt>
    <trkpt lat="43.663017" lon="10.034465">
      <time>2021-12-17T20:30:00Z</time>
      <speed>0.16</speed>
    </trkpt>
    <trkpt lat="43.66494" lon="10.027118">
      <time>2021-12-17T21:31:00Z</time>
      <speed>0.29</speed>
    </trkpt>
    <trkpt lat="43.667205" lon="10.016912">
      <time>2021-12-17T22:31:00Z</time>
      <speed>0.45</speed>
    </trkpt>
    <trkpt lat="43.66999" lon="10.004675">
      <time>2021-12-17T23:31:00Z</time>
      <speed>0.04</speed>
    </trkpt>
    <trkpt lat="43.671357" lon="9.991383">
      <time>2021-12-18T00:32:00Z</time>
      <speed>0.11</speed>
    </trkpt>
    <trkpt lat="43.67214" lon="9.9795">
      <time>2021-12-18T01:33:00Z</time>
      <speed>0.46</speed>
    </trkpt>
    <trkpt lat="43.671268" lon="9.968307">
      <time>2021-12-18T02:33:00Z</time>
      <speed>0.36</speed>
    </trkpt>
    <trkpt lat="43.671563" lon="9.958127">
      <time>2021-12-18T03:34:00Z</time>
      <speed>0.06</speed>
    </trkpt>
    <trkpt lat="43.669713" lon="9.94868">
      <time>2021-12-18T04:34:00Z</time>
      <speed>0.55</speed>
    </trkpt>
    <trkpt lat="43.669757" lon="9.938467">
      <time>2021-12-18T05:35:00Z</time>
      <speed>0.48</speed>
    </trkpt>
    <trkpt lat="43.670318" lon="9.929238">
      <time>2021-12-18T06:35:00Z</time>
      <speed>0.50</speed>
    </trkpt>
    <trkpt lat="43.672468" lon="9.91973">
      <time>2021-12-18T07:36:00Z</time>
      <speed>0.27</speed>
    </trkpt>
    <trkpt lat="43.676157" lon="9.907647">
      <time>2021-12-18T08:36:00Z</time>
      <speed>0.32</speed>
    </trkpt>
    <trkpt lat="43.681802" lon="9.894943">
      <time>2021-12-18T09:37:00Z</time>
      <speed>0.34</speed>
    </trkpt>
    <trkpt lat="43.688655" lon="9.882233">
      <time>2021-12-18T10:37:00Z</time>
      <speed>0.42</speed>
    </trkpt>
    <trkpt lat="43.695698" lon="9.870957">
      <time>2021-12-18T11:38:00Z</time>
      <speed>0.23</speed>
    </trkpt>
    <trkpt lat="43.704583" lon="9.861487">
      <time>2021-12-18T12:38:00Z</time>
      <speed>0.33</speed>
    </trkpt>
    <trkpt lat="43.752937" lon="9.826068">
      <time>2021-12-18T18:41:00Z</time>
      <speed>0.19</speed>
    </trkpt>
    <trkpt lat="43.752937" lon="9.826068">
      <time>2021-12-18T18:41:00Z</time>
      <speed>0.19</speed>
    </trkpt>
    <trkpt lat="43.760885" lon="9.819382">
      <time>2021-12-18T20:43:00Z</time>
      <speed>0.01</speed>
    </trkpt>
    <trkpt lat="43.763868" lon="9.817348">
      <time>2021-12-18T21:43:00Z</time>
      <speed>0.30</speed>
    </trkpt>
    <trkpt lat="43.76677" lon="9.813265">
      <time>2021-12-18T22:43:00Z</time>
      <speed>0.48</speed>
    </trkpt>
    <trkpt lat="43.77035" lon="9.809798">
      <time>2021-12-18T23:44:00Z</time>
      <speed>0.11</speed>
    </trkpt>
    <trkpt lat="43.775037" lon="9.807797">
      <time>2021-12-19T00:44:00Z</time>
      <speed>0.18</speed>
    </trkpt>
    <trkpt lat="43.781565" lon="9.80258">
      <time>2021-12-19T01:45:00Z</time>
      <speed>0.26</speed>
    </trkpt>
    <trkpt lat="43.78772" lon="9.79634">
      <time>2021-12-19T02:45:00Z</time>
      <speed>0.17</speed>
    </trkpt>
    <trkpt lat="43.792293" lon="9.790387">
      <time>2021-12-19T03:46:00Z</time>
      <speed>0.54</speed>
    </trkpt>
    <trkpt lat="43.795892" lon="9.785485">
      <time>2021-12-19T04:46:00Z</time>
      <speed>0.36</speed>
    </trkpt>
    <trkpt lat="43.80228" lon="9.77844">
      <time>2021-12-19T05:47:00Z</time>
      <speed>0.53</speed>
    </trkpt>
    <trkpt lat="43.809665" lon="9.769315">
      <time>2021-12-19T06:47:00Z</time>
      <speed>0.31</speed>
    </trkpt>
    <trkpt lat="43.817633" lon="9.761048">
      <time>2021-12-19T07:48:00Z</time>
      <speed>0.50</speed>
    </trkpt>
    <trkpt lat="43.823595" lon="9.754258">
      <time>2021-12-19T08:48:00Z</time>
      <speed>0.33</speed>
    </trkpt>
    <trkpt lat="43.831092" lon="9.747167">
      <time>2021-12-19T09:49:00Z</time>
      <speed>0.43</speed>
    </trkpt>
    <trkpt lat="43.838873" lon="9.74015">
      <time>2021-12-19T10:49:00Z</time>
      <speed>0.20</speed>
    </trkpt>
    <trkpt lat="43.846915" lon="9.734007">
      <time>2021-12-19T11:50:00Z</time>
      <speed>0.33</speed>
    </trkpt>
    <trkpt lat="43.855112" lon="9.730357">
      <time>2021-12-19T12:50:00Z</time>
      <speed>0.25</speed>
    </trkpt>
    <trkpt lat="43.862208" lon="9.726935">
      <time>2021-12-19T13:50:00Z</time>
      <speed>0.26</speed>
    </trkpt>
    <trkpt lat="43.870208" lon="9.722633">
      <time>2021-12-19T14:51:00Z</time>
      <speed>0.25</speed>
    </trkpt>
    <trkpt lat="43.886317" lon="9.716042">
      <time>2021-12-19T17:12:00Z</time>
      <speed>0.30</speed>
    </trkpt>
    <trkpt lat="43.886405" lon="9.71606">
      <time>2021-12-19T17:12:00Z</time>
      <speed>0.21</speed>
    </trkpt>
    <trkpt lat="43.891275" lon="9.718487">
      <time>2021-12-19T18:13:00Z</time>
      <speed>0.21</speed>
    </trkpt>
    <trkpt lat="43.89512" lon="9.7202">
      <time>2021-12-19T19:14:00Z</time>
      <speed>0.29</speed>
    </trkpt>
    <trkpt lat="43.898623" lon="9.721282">
      <time>2021-12-19T20:15:00Z</time>
      <speed>0.38</speed>
    </trkpt>
    <trkpt lat="43.902488" lon="9.721605">
      <time>2021-12-19T21:16:00Z</time>
      <speed>0.46</speed>
    </trkpt>
    <trkpt lat="43.9078" lon="9.723618">
      <time>2021-12-19T22:16:00Z</time>
      <speed>0.12</speed>
    </trkpt>
    <trkpt lat="43.914132" lon="9.726173">
      <time>2021-12-19T23:17:00Z</time>
      <speed>0.65</speed>
    </trkpt>
    <trkpt lat="43.919643" lon="9.729307">
      <time>2021-12-20T00:18:00Z</time>
      <speed>0.17</speed>
    </trkpt>
    <trkpt lat="43.925527" lon="9.73433">
      <time>2021-12-20T01:19:00Z</time>
      <speed>7.31</speed>
    </trkpt>
    <trkpt lat="43.931788" lon="9.739963">
      <time>2021-12-20T02:19:00Z</time>
      <speed>1.19</speed>
    </trkpt>
    <trkpt lat="43.931788" lon="9.739963">
      <time>2021-12-20T02:19:00Z</time>
      <speed>1.19</speed>
    </trkpt>
    <trkpt lat="43.940288" lon="9.747658">
      <time>2021-12-20T03:20:00Z</time>
      <speed>0.07</speed>
    </trkpt>
    <trkpt lat="43.949028" lon="9.755853">
      <time>2021-12-20T04:21:00Z</time>
      <speed>0.74</speed>
    </trkpt>
    <trkpt lat="43.956295" lon="9.763622">
      <time>2021-12-20T05:22:00Z</time>
      <speed>0.42</speed>
    </trkpt>
    <trkpt lat="43.956295" lon="9.763622">
      <time>2021-12-20T05:22:00Z</time>
      <speed>0.42</speed>
    </trkpt>
    <trkpt lat="43.963718" lon="9.772335">
      <time>2021-12-20T06:23:00Z</time>
      <speed>1.03</speed>
    </trkpt>
    <trkpt lat="43.97019" lon="9.780835">
      <time>2021-12-20T07:23:00Z</time>
      <speed>0.33</speed>
    </trkpt>
    <trkpt lat="43.975913" lon="9.792067">
      <time>2021-12-20T08:24:00Z</time>
      <speed>0.30</speed>
    </trkpt>
    <trkpt lat="43.980205" lon="9.804343">
      <time>2021-12-20T09:25:00Z</time>
      <speed>0.82</speed>
    </trkpt>
    <trkpt lat="43.980417" lon="9.850607">
      <time>2021-12-20T13:33:00Z</time>
      <speed>0.44</speed>
    </trkpt>
    <trkpt lat="43.977182" lon="9.85689">
      <time>2021-12-20T14:34:00Z</time>
      <speed>0.54</speed>
    </trkpt>
    <trkpt lat="43.969955" lon="9.865242">
      <time>2021-12-20T16:35:00Z</time>
      <speed>0.37</speed>
    </trkpt>
    <trkpt lat="43.966973" lon="9.869175">
      <time>2021-12-20T17:35:00Z</time>
      <speed>0.46</speed>
    </trkpt>
    <trkpt lat="43.964905" lon="9.8713">
      <time>2021-12-20T18:35:00Z</time>
      <speed>0.38</speed>
    </trkpt>
    <trkpt lat="43.962667" lon="9.87275">
      <time>2021-12-20T19:36:00Z</time>
      <speed>0.32</speed>
    </trkpt>
    <trkpt lat="43.958628" lon="9.870435">
      <time>2021-12-20T20:36:00Z</time>
      <speed>0.19</speed>
    </trkpt>
    <trkpt lat="43.92775" lon="9.872455">
      <time>2021-12-21T01:38:00Z</time>
      <speed>0.12</speed>
    </trkpt>
    <trkpt lat="43.92775" lon="9.872455">
      <time>2021-12-21T01:38:00Z</time>
      <speed>0.12</speed>
    </trkpt>
    <trkpt lat="43.905263" lon="9.865053">
      <time>2021-12-21T06:40:00Z</time>
      <speed>0.39</speed>
    </trkpt>
    <trkpt lat="43.902998" lon="9.861755">
      <time>2021-12-21T07:41:00Z</time>
      <speed>0.27</speed>
    </trkpt>
    <trkpt lat="43.897877" lon="9.852365">
      <time>2021-12-21T09:41:00Z</time>
      <speed>0.48</speed>
    </trkpt>
    <trkpt lat="43.897465" lon="9.84554">
      <time>2021-12-21T10:42:00Z</time>
      <speed>0.60</speed>
    </trkpt>
    <trkpt lat="43.898105" lon="9.838483">
      <time>2021-12-21T11:42:00Z</time>
      <speed>0.88</speed>
    </trkpt>
    <trkpt lat="43.90117" lon="9.830377">
      <time>2021-12-21T12:43:00Z</time>
      <speed>0.36</speed>
    </trkpt>
    <trkpt lat="43.9047" lon="9.821343">
      <time>2021-12-21T13:43:00Z</time>
      <speed>0.48</speed>
    </trkpt>
    <trkpt lat="43.909522" lon="9.812568">
      <time>2021-12-21T14:43:00Z</time>
      <speed>0.40</speed>
    </trkpt>
    <trkpt lat="43.91474" lon="9.803273">
      <time>2021-12-21T15:44:00Z</time>
      <speed>0.59</speed>
    </trkpt>
    <trkpt lat="43.934173" lon="9.70635">
      <time>2021-12-22T04:49:00Z</time>
      <speed>0.17</speed>
    </trkpt>
    <trkpt lat="43.933093" lon="9.698658">
      <time>2021-12-22T05:49:00Z</time>
      <speed>0.09</speed>
    </trkpt>
    <trkpt lat="43.933205" lon="9.690318">
      <time>2021-12-22T06:50:00Z</time>
      <speed>0.21</speed>
    </trkpt>
    <trkpt lat="43.93452" lon="9.65819">
      <time>2021-12-22T10:51:00Z</time>
      <speed>0.24</speed>
    </trkpt>
    <trkpt lat="43.935437" lon="9.649478">
      <time>2021-12-22T11:53:00Z</time>
      <speed>0.43</speed>
    </trkpt>
    <trkpt lat="43.937765" lon="9.640423">
      <time>2021-12-22T12:53:00Z</time>
      <speed>0.67</speed>
    </trkpt>
    <trkpt lat="43.957443" lon="9.54645">
      <time>2021-12-22T21:57:00Z</time>
      <speed>0.57</speed>
    </trkpt>
    <trkpt lat="44.044682" lon="9.42851">
      <time>2021-12-23T08:38:00Z</time>
      <speed>0.22</speed>
    </trkpt>
    <trkpt lat="44.056387" lon="9.419352">
      <time>2021-12-23T09:39:00Z</time>
      <speed>0.21</speed>
    </trkpt>
    <trkpt lat="44.064772" lon="9.409582">
      <time>2021-12-23T10:40:00Z</time>
      <speed>0.38</speed>
    </trkpt>
    <trkpt lat="44.074727" lon="9.407647">
      <time>2021-12-23T11:41:00Z</time>
      <speed>0.21</speed>
    </trkpt>
    <trkpt lat="44.087872" lon="9.411793">
      <time>2021-12-23T12:41:00Z</time>
      <speed>0.30</speed>
    </trkpt>
    <trkpt lat="44.099575" lon="9.414492">
      <time>2021-12-23T13:42:00Z</time>
      <speed>0.43</speed>
    </trkpt>
    <trkpt lat="44.123297" lon="9.4113">
      <time>2021-12-23T15:44:00Z</time>
      <speed>0.22</speed>
    </trkpt>
    <trkpt lat="44.123602" lon="9.411113">
      <time>2021-12-23T15:45:00Z</time>
      <speed>0.43</speed>
    </trkpt>
    <trkpt lat="44.135245" lon="9.407585">
      <time>2021-12-23T16:45:00Z</time>
      <speed>0.46</speed>
    </trkpt>
    <trkpt lat="44.146623" lon="9.40504">
      <time>2021-12-23T17:46:00Z</time>
      <speed>0.47</speed>
    </trkpt>
    <trkpt lat="44.155685" lon="9.401068">
      <time>2021-12-23T18:47:00Z</time>
      <speed>0.88</speed>
    </trkpt>
    <trkpt lat="44.165997" lon="9.397222">
      <time>2021-12-23T19:48:00Z</time>
      <speed>0.30</speed>
    </trkpt>
    <trkpt lat="44.176857" lon="9.394813">
      <time>2021-12-23T20:48:00Z</time>
      <speed>0.16</speed>
    </trkpt>
    <trkpt lat="44.185688" lon="9.39319">
      <time>2021-12-23T21:50:00Z</time>
      <speed>1.06</speed>
    </trkpt>
    <trkpt lat="44.192465" lon="9.38309">
      <time>2021-12-23T22:51:00Z</time>
      <speed>0.57</speed>
    </trkpt>
    <trkpt lat="44.232537" lon="9.370082">
      <time>2021-12-24T06:04:00Z</time>
      <speed>0.61</speed>
    </trkpt>
    <trkpt lat="44.24106" lon="9.36575">
      <time>2021-12-24T07:06:00Z</time>
      <speed>1.34</speed>
    </trkpt>
    <trkpt lat="44.265108" lon="9.357043">
      <time>2021-12-24T09:10:00Z</time>
      <speed>0.57</speed>
    </trkpt>
    <trkpt lat="44.277168" lon="9.360663">
      <time>2021-12-24T10:11:00Z</time>
      <speed>1.36</speed>
    </trkpt>
    <trkpt lat="44.286032" lon="9.367815">
      <time>2021-12-24T11:12:00Z</time>
      <speed>1.16</speed>
    </trkpt>
    <trkpt lat="44.293027" lon="9.37325">
      <time>2021-12-24T12:13:00Z</time>
      <speed>0.71</speed>
    </trkpt>
  </trkseg>
</trk>
</gpx>
