# Supplementary material for: Marine Litter Tracking System: A Case Study with Open-Source Technology and a Citizen Science-Based Approach
Source: Sensors (Basel). 2023 Jan 13;23(2):935. doi: 10.3390/s23020935 (PMC9863889; doi:10.3390/s23020935)
Supplement: Supplementary file 1 [file sensors-23-00935-s001.zip › Readme_supplementary_material.txt]

NETCDF_FILES directory contains OpenDrift simulations outputs in netcdf format of the experiments
performed for the instruments deployements of April 2021, September 2021 and December 2021.

GIF_FILES directory contains animations in gif format of the comparison between OpenDrift simulations outputs
and observed positions of the instruments deployed in April 2021, September 2021 and December 2021.
Each frame of the animations has an hourly frequency and shows the positions of the modeled particles
with colors representing different values of Wind Drift Factor (WDF) parameter, compared to the closest in time observed position
of the different instruments deployed.
For each frame of the animations the position of the instrument is shown only if it falls within a temporal
range of (-)(+) 3 hours with respect to the considered model time.

Filenames convention is the following, both for netcdf and gif files:
DeployementDate_OpenDriftExternalForcing_MLTid(.nc)(.gif)
